# Supplementary material for: Pleiotropic functions of catabolite control protein CcpA in Butanol-producing Clostridium acetobutylicum
Source: BMC Genomics. 2012 Jul 30;13:349. doi: 10.1186/1471-2164-13-349 (PMC3507653; doi:10.1186/1471-2164-13-349)
Supplement: Additional file 2: — Table S1. Microarray data. The file lists the complete set of data from microarray experiment and the genes exhibiting 2-fold changes in the ccpA mutant (824ccpA) compared to its parental strain (824WT) at each time point. [file 1471-2164-13-349-S2.xls]

## Sheet: Readme
Abbreviation	Strain	Time point
ccpA_M	824ccpA (ccpA mutant)	Middle exponential phase (M)
ccpA_L	824ccpA (ccpA mutant)	Late exponential phase (L)
ccpA_T	824ccpA (ccpA mutant)	Transition phase (T)
ccpA_S	824ccpA (ccpA mutant)	Stationary phase (S)
824_M	824WT (ccpA mutant)	Middle exponential phase (M)
824_L	824WT (wild-type)	Late exponential phase (L)
824_T	824WT(wild-type)	Transition phase (T)
824_S	824WT(wild-type)	Stationary phase (S)
824_S2	824WT(wild-type)	Stationary phase 2 (S2)
824_S3	824WT(wild-type)	Stationary phase 3 (S3)
Sheets explanation:
The sheet "all data" lists the signal intensities of genes in the 824WT and the 824ccpA at each time point.
The sheet "M" lists genes exhibiting 2-fold changes in the 824ccpA compared to the 824WT in the middle exponential phase (M).
The sheet "L" lists genes exhibiting 2-fold changes in the 824ccpA compared to the 824WT in the late exponential phase (L).
The sheet "T" lists genes exhibiting 2-fold changes in the 824ccpA compared to the 824WT in the transition phase (T).
The sheet "S" lists genes exhibiting 2-fold changes in the 824ccpA compared to the 824WT in the stationary phase (S).

## Sheet: all data
Gene locus	Product_Name	824_M	824_L	824_T	824_S	824_S2	824_S3	ccpA_M	ccpA_L	ccpA_T	ccpA_S
CAP0001	oxidoreductase	3.67936	3.87612	3.07039	4.86255	19.0939	48.8222	4.03192	2.91863	3.54413	7.27499
CAP0002	ChW repeat-/cell adhesion domain-containing transglutaminase-like protease	194.524	172.089	226.493	134.071	99.1395	152.966	267.643	276.587	297.374	703.419
CAP0003	ChW repeat-/cell adhesion domain-containing transglutaminase-like protease	1093.8	943.005	909.826	113.696	89.6025	109.098	767.605	832.455	594.943	162.759
CAP0004	cysteine protease	323.904	297.188	1149.67	836.14	2425.12	3066.4	219.856	359.324	658.078	1643.87
CAP0005	hypothetical protein	7.09646	7.31659	7.96805	9.34022	2.64472	2.77513	5.56865	3.78644	5.98988	3.38632
CAP0006	GntR family HTH transcriptional regulator	659.196	679.536	676.215	889.308	1043.01	1350.56	489.415	440.612	438.22	626.012
CAP0007	hypothetical protein	2.91863	2.47416	2.3259	2.51424	2.50418	2.64472	2.4858	3.89902	2.50418	21.8152
CAP0008	hypothetical protein	2.66556	2.65771	2.477	2.477	3.36132	4.93153	2.63597	2.53849	2.53566	6.26374
CAP0009	response regulator	150.838	155.208	188.532	273.809	148.551	94.1328	120.079	107.182	129.988	245.617
CAP0010	Beta_glucosidase	412.483	406.56	482.909	583.376	946.926	1024.68	304.418	267.643	319.343	545.418
CAP0012	pediocin immunity protein, PedB	4615.51	3194.98	5671.77	12024.5	4393.14	1923.31	2396.07	1520.42	2361.63	6783.75
CAP0013	FAD dependent dehydrogenase	81.1007	89.8376	107.041	179.628	43.3358	64.9267	67.3	74.464	91.3853	183.947
CAP0014	protein tyrosine phosphatase II superfamily protein	33.0596	30.1074	43.5325	86.1775	22.4757	71.0031	28.2481	23.4205	35.3336	96.7008
CAP0015	GLPQ related phosphodiesterase	207.476	212.224	334.518	613.294	710.594	246.789	153.306	174.294	261.606	534.627
CAP0016	hypothetical protein	37.8202	39.9819	68.8439	127.283	128.938	118.43	29.8463	36.3728	42.2106	101.88
CAP0017	spore germination protein, GRKB	18.4928	21.0909	24.3474	35.4646	40.1283	838.007	18.4928	23.749	23.8228	30.4796
CAP0018	hypothetical protein	46.8733	57.9362	66.5372	102.191	147.27	229.91	42.618	52.7275	59.8137	80.3909
CAP0019	spore germination protein, GRKC	103.683	54.6673	60.1569	95.2611	81.933	122.139	39.3218	48.7613	54.8963	72.8399
CAP0020	spore germination protein, GRKA	77.0306	86.683	67.6594	105.024	116.249	610.917	60.8061	69.0403	73.0328	114.517
CAP0021	hypothetical protein	15.9735	26.6889	19.5545	29.0947	30.1994	28.3896	14.1825	24.8979	17.7745	20.5533
CAP0022	spore germination protein, GRKB	24.773	17.2876	32.89	44.8538	352.937	2168.51	19.4045	16.6185	13.7382	18.2604
CAP0023	hypothetical protein	4.62676	7.4315	6.77028	5.58905	5.7882	72.1372	5.31509	7.9921	8.49074	6.6672
CAP0024	MarR family HTH transcriptional regulator	47.4562	44.4692	50.5761	47.8576	3.5614	12.4449	46.8733	42.9058	46.9855	42.8338
CAP0025	pyruvate decarboxylase	226.738	367.616	463.102	2234.6	3129.16	3233.48	195.934	162.421	329.893	2921.29
CAP0026	hypothetical protein	602.6	775.733	1341.91	6131.69	6002.29	5708.84	375.339	322.482	731.346	6131.69
CAP0027	amino acid permeases	438.817	361.277	297.188	364.529	620.438	552.354	227.378	214.37	204.284	288.739
CAP0028	TetR family transcriptional regulator	83.5587	66.3735	56.2678	93.4286	47.7666	24.5544	45.7958	40.7009	43.6921	64.3665
CAP0029	permease MDR-related	33.924	26.6228	30.896	24.8572	173.721	665.096	29.5175	22.5335	18.873	51.5172
CAP0030	isochorismatase	24.8979	21.6318	10.7361	15.0311	58.7301	182.098	17.1427	16.1245	14.8369	28.0902
CAP0031	transcriptional activator HlyU	74.6688	62.5962	62.2811	102.593	507.051	1441.49	49.6905	38.2451	39.1098	91.7296
CAP0032	rhodanese-like domain-containing protein	40.8865	45.8603	39.0432	100.395	33.7785	54.8963	32.6152	36.6451	33.0059	97.6476
CAP0033	hypothetical protein	138.754	155.99	119.235	304.418	405.488	470.098	117.122	125.747	118.927	311.169
CAP0034	rhodanese-like domain-containing protein [NP_149198.1;CAP0034;CAP0034;1116039;15004738;NP_149198.1;NP_149198]	157.399	147.438	166.334	351.177	783.895	293.362	77.3637	103.402	118.069	289.671
CAP0035	bifunctional acetaldehyde-CoA/alcohol dehydrogenase	38.8163	74.7967	997.761	413.065	2177.32	3411.67	44.0801	118.927	304.003	711.755
CAP0036	hypothetical protein	1254.55	1540.96	1156.67	3857.99	4915.45	5530.72	858.026	813.22	995.907	3985.6
CAP0037	hypothetical protein	331.227	466.525	363.584	1063.92	1610.37	1915.9	258.264	268.179	303.251	1053.17
CAP0038	hypothetical protein	32.7456	22.3374	14.0407	15.4114	6.59432	11.9617	16.6185	14.1825	14.7627	21.0409
CAP0039	hypothetical protein	2.52857	3.27262	4.27444	19.1454	171.526	294.471	2.95356	2.723	2.998	3.67936
CAP0040	Xre family DNA-binding domain-/TPR repeat-containing protein	39.5774	37.2114	53.8706	187.157	19.3785	13.0448	35.7097	27.2993	43.773	283.661
CAP0041	hypothetical protein	8.67563	10.9465	19.7792	14.797	70.716	52.0738	5.97139	6.56557	6.15718	19.6842
CAP0042	hypothetical protein	10.2781	10.2232	9.91882	11.9925	36.3293	296.815	7.73936	7.31659	6.56557	6.5184
CAP0043	membrane flavodoxin oxidoreductase	23.8228	25.2347	36.6451	28.1528	54.2196	549.64	15.2124	17.6805	17.3874	33.924
CAP0044	hypothetical protein	87.5035	89.4432	158.513	681.416	2400.6	3031.08	65.9048	51.1018	127.13	1168.01
CAP0045	glycosyl transferase	264.534	290.517	458.877	1508.24	3606.48	3788.58	234.333	192.288	302.725	1714.21
CAP0046	TetR family HTH transcriptional regulator	10.8952	15.6254	9.73222	20.5984	2.85232	10.7042	6.33774	6.77028	8.12505	17.2466
CAP0047	sulphohydrolase/glycosulfatase, Zn-dependent hydrolase	24.7177	15.9496	27.5292	21.0409	41.4709	12.5404	63.1332	46.3167	67.9639	94.7263
CAP0048	related to methyl-accepting chemotaxis protein	1956.02	1787	1928.38	1225.18	392.011	2188.81	1084.08	1396	1141.83	841.048
CAP0049	permease, MDR related	538.153	523.475	259.419	179.363	327.316	135.582	305.239	293.362	220.425	179.196
CAP0050	Para-nitrobenzyl esterase, a/b hydrolase	1033.95	1079.46	601.882	576.349	491.635	769.34	665.601	640.778	606.943	400.753
CAP0051	oxidoreductase	27.3389	33.0596	21.7852	33.0596	70.2166	92.0299	24.8979	23.2808	30.6917	67.9639
CAP0052	MarR family HTH transcriptional regulator	42.2106	42.4698	28.2481	46.5861	135.43	189.848	53.8706	38.6617	40.809	166.737
CAP0053	xylanase	111.399	97.4511	199.135	1161.65	9770.2	10829.9	157.173	201.521	331.591	14174.7
CAP0054	xylanase/chitin deacetylase family protein	6.79828	4.34285	24.6502	260.555	3476.03	3572.9	21.1784	28.3896	59.2381	3371.91
CAP0055	similar to CAAX-like membrane endopeptidase	84.9424	75.0752	66.65	46.4872	23.8228	244.744	55.7475	62.4138	47.3497	58.1713
CAP0056	pectate lyase	434.628	381.854	377.556	874.301	3482.42	3857.99	286.717	232.457	283.661	753.248
CAP0057	putative glycoportein or S-layer protein	190.015	199.135	167.755	326.235	367.943	710.594	121.006	160.291	168.741	246.574
CAP0058	rare lipoprotein A RLPA releated protein	515.883	388.446	594.943	1819.61	4215.66	4003.16	181.322	222.22	292.521	897.152
CAP0059	alcohol dehydrogenase	159.985	159.429	171.526	328.491	143.037	88.2497	158.091	148.912	179.196	335.768
CAP0060	chloramphenicol O-acetyltransferase	23.6718	18.441	21.0409	27.4064	164.919	695.727	33.4761	27.3389	20.1667	24.0127
CAP0061	hypothetical protein	16.6658	15.8811	25.7296	13.0043	11.6164	2.5746	11.754	14.4503	15.8811	13.0994
CAP0062	hypothetical protein	86.8168	82.7336	143.48	61.7629	26.5655	129.149	54.3748	74.2067	74.464	53.3128
CAP0063	manganese transport protein MntH [NP_149227.1;CAP0063;CAP0063;1116068;15004767;NP_149227.1;NP_149227]	20.4804	25.3588	21.5525	37.8202	194.296	903.096	18.7495	24.7177	19.519	21.9175
CAP0064	catalyzes the formation of glycerone phosphate and D-glyceraldehyde 3-phosphate from D-fructose 1,6-bisphosphate in glycolysis; fructose-1,6-bisphosphate aldolase [NP_149228.1;alf;alf;CAP0064;1116069;15004768;NP_149228.1;NP_149228]	3.4882	4.86255	6.33774	9.45094	48.2403	138.588	3.4882	3.28394	3.45492	12.6062
CAP0065	secreted metalloprotease [NP_149229.1;CAP0065;CAP0065;1116070;15004769;NP_149229.1;NP_149229]	682.276	694.521	820.947	3985.6	4847.84	3918.41	604.771	733.022	1158.45	5935.64
CAP0066	mannose-specific phosphotransferase system component IIAB [NP_149230.1;ptna;ptna;CAP0066;1116071;15004770;NP_149230.1;NP_149230]	1037.11	626.998	7114.33	1473.71	33505.3	42150.5	34004.7	37643.8	31698.8	40469.4
CAP0067	mannose/fructose-specific phosphotransferase system component IIC	2107.56	1263.71	14273	3169.65	47080.3	48970.1	66917.8	81219.4	66917.8	95216.8
CAP0068	mannose-specific phosphotransferase system component IID	707.558	488.9	5960.35	1011.52	25196.7	25513.9	25196.7	27073	23420.5	27073
CAP0069	hypothetical protein	15.114	16.243	90.2831	26.2908	149.577	40.3765	363.82	582.613	489.415	324.447
CAP0070	HAD phosphatase superfamily protein	572.762	478.961	534.125	833.566	1749.61	1773.13	253.81	181.095	197.847	411.82
CAP0071	xylan degradation protein	47.3497	43.4197	32.7456	30.6061	133.789	669.317	33.6679	30.4796	29.7111	27.8209
CAP0072	hypothetical protein	133.266	74.464	108.866	629.987	3221.35	1423.07	34.7574	39.6277	47.2512	345.384
CAP0073	ABC ATPase containing transporter [NP_149237.1;CAP0073;CAP0073;1116078;15004777;NP_149237.1;NP_149237]	67.837	59.4431	43.8841	283.661	123.39	100.544	33.0059	42.4189	49.2678	222.853
CAP0074	hypothetical protein	34.2864	31.9061	25.6508	147.548	61.511	10.0569	16.0775	22.6544	26.5655	92.6944
CAP0075	membrane protein, YKJA_BACSU-like protein	13.6348	12.6329	12.6062	22.3929	18.1769	244.362	8.67563	9.57227	14.1825	16.9781
CAP0076	penicillin binding protein 1A	551.163	426.457	365.249	432.051	44.6136	46.5861	298.415	233.051	251.484	427.216
CAP0077	hypothetical protein	488.219	407.143	488.9	1659.08	2882.14	1585.9	383.279	270.422	364.725	1254.55
CAP0078	acetyl-CoA acetyltransferase	319.343	276.587	221.08	741.111	1330.12	912.336	270.958	166.737	206.768	784.557
CAP0079	TetR/AcrR family transcriptional regulator	2706.37	3606.48	3312.17	7489.8	2659.06	2836.2	2659.06	1612.09	1855.44	7192.46
CAP0080	site-specific tyrosine recombinase XerC	86.5489	96.1465	97.8663	334.834	103.402	53.8048	64.1232	53.7113	75.4592	219.856
CAP0081	TnpR resolvase C-terminal fragment	66.7197	88.9638	113.167	327.316	27.5292	28.6545	46.066	60.9414	83.4447	189.848
CAP0082	CRP (cyclic AMP receptor protein) regulatory protein	108.597	75.5864	119.674	117.263	142.014	8.96209	58.0986	50.6061	65.4545	84.6453
CAP0083	SAM-dependent methyltransferase [NP_149247.1;CAP0083;CAP0083;1116088;15004787;NP_149247.1;NP_149247]	94.1328	112.351	160.171	274.824	453.139	164.521	63.7491	83.9371	104.167	159.985
CAP0084	hypothetical protein	507.783	459.721	606.943	1390.31	1594.41	584.51	322.962	271.84	390.695	1107.81
CAP0085	hypothetical protein	537.071	662.255	1033.95	750.392	587.146	121.133	456.302	646.806	663.195	555.757
CAP0086	MDR-like permease	295.09	376.141	571.291	364.725	297.726	753.248	270.422	347.257	358.958	270.958
CAP0087	TetR/AcrR family transcriptional regulator	22249.5	10704.1	5106.85	7840.5	4669.3	4186.91	7070.93	3830.81	4545.01	12556.3
CAP0088	3-oxoacyl-acyl-carrier protein synthase	15798.9	7620.01	3629.29	7580.62	10629.8	12556.3	4525.55	3378.91	3857.99	10125.1
CAP0089	hypothetical protein	1250.96	1453.53	1315.72	1935.15	592.222	406.56	946.926	770.871	944.771	1678.88
CAP0090	ABC-type transporter, ATPase component	1026.11	1169.35	1002.01	1479.44	412.483	481.931	770.871	671.039	733.022	1424.95
CAP0091	regulator of stationary/sporulation gene expression	48.0543	40.284	40.5432	66.4231	68.5031	46.1343	34.8351	27.0585	31.156	76.719
CAP0092	hypothetical protein	2.68222	6.93821	2.46189	2.45694	3.02944	2.75577	2.68222	2.5691	2.5691	6.77028
CAP0093	TnpA, transposase (3' segment)	140.462	207	318.142	628.813	358.233	268.179	174.135	208.878	259.976	453.139
CAP0094	TnpA, transposase (5' segment)	42.1544	66.5372	119.907	266.152	6.96336	2.477	55.2823	77.2082	96.5406	169.966
CAP0096	inorganic pyrophosphatase	57.6331	78.5847	152.093	362.634	96.1465	17.1427	59.8137	61.7629	93.132	243.586
CAP0097	carboxyl esterase, a/b hydrolase	319.665	351.177	452.545	1008.42	241.735	594.943	249.504	208.591	280.263	891.089
CAP0098	alpha-amylase	10.1638	8.86155	136.811	44.215	27921.4	30287.2	2393.92	3639.35	5590.54	34628.5
CAP0099	DNA mismatch repair protein, MUTS fragment	159.429	210.129	150.356	295.711	388.446	1457.82	172.089	214.944	168.272	574.43
CAP0100	TetR/AcrR family transcriptional regulator	332.962	356.964	312.238	1023.64	1046.93	799.817	415.885	202.332	267.643	3393.33
CAP0101	hypothetical protein	52.7275	48.5767	51.5172	113.376	96.852	26.5655	60.0629	27.2222	37.6979	335.379
CAP0102	hypothetical protein	88.9638	75.4592	87.5035	1177.41	32399.3	27073	411.82	118.565	115.241	11607.9
CAP0103	ArsR family transcriptional regulator	92.347	93.4286	227.662	254.835	898.711	110.456	87.2472	69.4272	124.747	681.416
CAP0104	heavy metal resistance membrane protein	500.932	511.14	1180.28	1129.54	3176.8	2210.35	447.799	381.854	610.917	1872.56
CAP0105	arsenate reductase C	367.616	410.185	631.029	517.413	2216.12	2706.37	358.958	325.545	501.877	1336
CAP0106	1-deoxy-D-xylulose-5-phosphate synthase	369.119	191.005	123.832	56.5834	85.5634	277.619	238.143	169.556	132.484	32.0987
CAP0107	MerR family transcriptional regulator	320.563	275.84	223.898	383.279	207	376.141	208.323	155.99	163.226	214.629
CAP0108	HTH containing transcriptional regulator	521.899	445.755	359.324	698.43	656.324	315.546	320.998	241.735	303.583	549.64
CAP0109	permease MDR type	7.46568	7.76913	6.56557	9.2058	16.433	90.9093	9.40845	8.58097	11.585	29.4511
CAP0110	NH2-acetyltransferase	250.53	199.65	194.296	214.37	120.764	569.919	167.276	130.909	137.092	127.012
CAP0111	NH2-acetyltransferase	282.825	265.899	234.333	234.333	46.1343	168.55	184.694	155.815	166.737	126.454
CAP0112	hypothetical protein	811.827	672.051	799.817	930.246	1086.95	712.339	434.165	401.897	509.078	450.981
CAP0113	Solo B3/4 domain-containing protein	152.966	110.456	181.864	193.88	373.232	227.378	97.4511	77.5534	103.861	120.231
CAP0114	glycosyl hydrolase	27.7766	28.9293	77.0306	35.9514	579.543	1009.9	171.304	159.985	173.062	236.305
CAP0115	endo-1,4-beta-xylanase	19.3164	23.503	67.4076	30.5136	460.572	467.308	115.241	111.037	135.43	175.237
CAP0116	xylanase	261.212	210.798	278.212	986.196	7549.98	10125.1	230.249	261.212	402.771	11544.6
CAP0117	beta-xylosidase	227.378	184.694	249.504	151.882	667.656	774.94	158.337	165.956	211.819	322.482
CAP0118	xylan degradation protein	262.599	196.789	292.521	145.625	1030.32	990.538	179.363	193.88	250.834	443.109
CAP0119	xylan degradation protein [NP_149282.1;CAP0119;CAP0119;1116124;15004822;NP_149282.1;NP_149282]	268.179	196.217	309.847	147.845	1081.6	1001.31	171.028	191.005	247.165	440.612
CAP0120	xylan degradation protein [NP_149283.1;CAP0120;CAP0120;1116125;15004823;NP_149283.1;NP_149283]	188.927	131.763	214.944	94.9754	1077.38	1566.63	127.283	122.534	164.919	317.268
CAP0121	hypothetical protein	16.5177	12.7911	21.9175	69.8069	3.32165	15.7355	29.7682	13.4159	20.5091	65.544
CAP0122	dTDP-4-keto-L-rhamnose reductase	7.69554	9.2058	5.72531	7.9921	31.7074	403.99	5.88453	9.6608	5.94987	4.06412
CAP0123	hypothetical protein	10.1363	10.5865	9.80701	17.7745	11.1131	3.61836	7.80922	9.4267	9.4681	15.7671
CAP0124	MDR-like permease	458.877	539.177	695.727	1111.22	822.101	664.295	213.117	251.168	282.693	464.514
CAP0125	hypothetical protein	177.23	168.892	120.544	296.18	255.79	43.2229	114.687	107.958	104.839	258.972
CAP0126	hypothetical protein	506.134	434.165	290.861	730.4	208.323	283.282	297.188	266.152	252.127	712.339
CAP0127	TetR family transcriptional regulator	110.346	94.8416	68.6467	69.4272	10.0569	3.6053	58.6572	48.9796	45.8603	54.4427
CAP0128	permease, MDR related	46.3167	38.8754	4.99496	18.7495	16.723	89.8376	32.2167	40.9323	18.4928	27.5292
CAP0129	glycogen-binding regulatory subunit of S/T protein phosphatase I	169.175	146.808	192.928	597.958	2222.03	3476.03	32.8159	29.4511	38.8163	113.167
CAP0130	hypothetical protein	4.60711	4.08236	3.45492	6.63348	22.28	663.195	2.477	4.95541	3.36784	2.72657
CAP0131	permease, MDR related	503.586	475.452	237.832	225.246	58.8228	254.415	306.641	350.794	278.212	225.246
CAP0132	hypothetical protein	73.8	66.2548	42.4189	46.2114	5.34436	107.593	51.7897	50.2854	43.1299	45.7188
CAP0133	alpha/beta fold family hydrolase	265.481	292.062	522.88	1972.96	4254.07	2872.82	205.706	231.024	372.091	2151.89
CAP0134	hypothetical protein	123.39	166.334	299.194	1209.93	2493	2101.27	107.738	133.024	230.53	1118.84
CAP0135	oxidoreductase	159.525	207.476	645.286	3454.28	4271.3	1589.38	156.185	210.798	415.236	2904.64
CAP0136	AstB/chuR/nirj-related protein	170.819	229.91	745.836	3713.4	4632.74	1447.63	171.526	218.354	523.475	3788.58
CAP0137	hypothetical protein	212.822	276.338	899.786	5195.99	7620.01	6256.72	216.577	231.765	607.676	5030.31
CAP0138	Diverged, distantly related to biotin carboxylase N-term. fragment; hypothetical protein	203.313	249.761	765.328	4003.16	9514.88	6447.27	188.124	191.674	471.468	4254.07
CAP0139	D-alanyl carrier protein [NP_149302.1;CAP0139;CAP0139;1116144;15004842;NP_149302.1;NP_149302]	31.8431	32.485	103.683	447.799	1592.1	638.562	26.8304	22.7203	59.6146	442.261
CAP0140	membrane protein, transporter [NP_149303.1;CAP0140;CAP0140;1116145;15004843;NP_149303.1;NP_149303]	4.54353	7.27499	7.7896	11.1451	37.5899	478.128	3.31205	7.27499	5.10807	2.3995
CAP0141	periplasmic hydrogenase small subunit, dehydrogenase [NP_149304.1;mbhs;mbhs;CAP0141;1116146;15004844;NP_149304.1;NP_149304]	34.8351	68.0572	89.2593	78.0346	66.65	147.548	2.78121	3.61836	2.96522	23.5517
CAP0142	periplasmic hydrogenase large subunit, dehydrogenase [NP_149305.1;mbhl;mbhl;CAP0142;1116147;15004845;NP_149305.1;NP_149305]	55.0114	113.376	132.134	135.582	306.087	1355.7	15.4114	14.1196	9.80701	6.4507
CAP0143	hydrogenase maturation protease delta subunit, HyaD-like [NP_149306.1;CAP0143;CAP0143;1116148;15004846;NP_149306.1;NP_149306]	63.3786	93.132	118.43	112.351	189.848	258.264	12.6732	11.3718	12.0117	16.5414
CAP0144	steroid-binding protein [NP_149307.1;CAP0144;CAP0144;1116149;15004847;NP_149307.1;NP_149307]	37.2934	71.7617	102.99	93.132	133.473	290.517	8.08498	9.84567	9.73222	2.97173
CAP0145	hypothetical protein	22.0034	41.1614	64.7435	54.4427	67.7623	19.9971	6.0391	5.68979	5.68979	3.26071
CAP0146	hypothetical protein	19.3526	39.7678	58.5706	37.8703	69.9837	93.132	11.0727	10.4071	11.8865	10.5098
CAP0147	YdfR family membrane protein	15.4307	14.6393	10.4824	13.9054	54.3748	69.9837	10.0316	8.52581	10.0316	3.74808
CAP0148	phospholipase C	62.4138	60.434	104.489	174.135	431.265	481.328	67.6594	71.6122	110.126	287.3
CAP0149	Xre family DNA-binding domain-/TPR repeat-containing protein	1325.08	1355.7	1622.17	1471.98	426.457	151.349	834.868	879.689	756.529	830.977
CAP0150	stage V sporulation protein D, penicillin-binding protein	7.71495	8.67563	7.55814	11.3718	20.3787	55.3877	3.87612	5.52612	5.54521	2.54811
CAP0151	integrin-like repeat-containing lysozyme	8081.25	7909.46	9412.11	3160.81	1747.28	984.616	5838.97	8045.21	6514.08	1169.35
CAP0152	hypothetical protein	1638.53	1415.51	1858.58	603.919	646.105	94.8416	1026.11	1257.22	1225.18	241.735
CAP0153	transcriptional regulator	72.058	88.3875	48.8222	111.801	649.071	1044.98	61.2247	52.8152	50.5036	139.953
CAP0154	hypothetical protein	53.6233	58.2569	41.4709	89.8376	315.546	62.1718	34.6883	34.6117	40.4301	93.9861
CAP0155	hypothetical protein	12.0814	13.4032	14.2264	19.7792	41.5374	259.571	8.52581	12.3449	10.1363	21.5267
CAP0156	hypothetical protein	126.697	133.024	138.424	227.662	1128.12	3398.16	115.378	104.311	127.012	249.504
CAP0157	sigF/sigE/sigG family sigma factor	16.5414	17.8719	17.4738	22.9342	35.3336	75.6945	30.1074	29.7111	34.6883	56.6786
CAP0158	hypothetical protein	14.7627	11.0727	16.1712	14.0407	103.683	9.73222	12.8724	16.243	14.6393	14.6699
CAP0159	hypothetical protein	2.61042	3.46361	2.90845	3.41962	2.69574	8.25294	2.62134	2.62489	2.54365	13.5021
CAP0160	cell-adhesion domain-containing protein	33.3508	27.5292	95.2611	97.2754	2188.81	2291.81	82.5864	97.0847	156.664	863.246
CAP0161	TPR repeat-containing protein	568.749	403.99	339.483	589.948	245.313	218.87	369.119	264.008	282.825	486.903
CAP0162	bifunctional acetaldehyde-CoA/alcohol dehydrogenase	455.281	927.72	2312.58	129960	129960	129960	125.283	98.1399	506.134	129960
CAP0163	butyrate-acetoacetate COA-transferase subunit A	1459.31	3454.28	10328	211605	211605	211605	432.051	364.725	2044.48	211605
CAP0164	butyrate-acetoacetate COA-transferase subunit B	1969.29	4959	8137.61	172099	172099	172099	533.597	517.413	2234.6	172099
CAP0165	converts acetoacetate to acetone and carbon dioxide; acetoacetate decarboxylase	2110.59	2804.73	6732.14	31698.8	90363.5	95216.8	3031.08	2558.63	5474.16	55707.1
CAP0166	hypothetical protein	112.351	76.0568	197.626	206.544	485.704	635.309	58.8228	51.7897	66.4231	100.845
CAP0167	sigF/sigE family sigma factor	121.775	94.1328	255.497	64.9267	136.219	9.40845	72.5029	70.1196	100.044	55.3877
CAP0168	Alpha-amylase	81.2576	76.1617	159.525	197.626	1163.19	1437.57	92.1814	126.697	185.255	553.197
CAP0169	hypothetical protein	13.5706	11.8007	11.723	5.10807	64.2795	198.624	9.16706	8.82436	10.4824	2.78121
CAP0170	hypothetical protein	30.2561	20.0414	23.9696	17.5045	119.674	3.98885	19.9971	18.1476	19.8922	35.5427
CAP0171	hypothetical protein	27.2993	15.508	18.9534	15.3466	102.302	38.2451	19.0296	15.0753	16.5989	23.4205
CAP0172	hypothetical protein	18.3612	11.6531	16.433	9.6608	75.0752	82.2612	12.6329	10.5098	9.6608	7.69554
CAP0173	Fe-S oxidoreductase	364.725	259.419	403.455	136.811	174.294	165.956	237.446	137.574	257.615	247.165
CAP0174	hypothetical protein	972.285	963.532	1257.22	313.944	282.071	613.898	766.198	589.948	1067.36	551.163
CAP0175	replication protein, repA	478.128	678.597	1051.7	2891.3	502.965	177.683	427.941	701.561	901.478	1778.38
CAP0176	hypothetical protein	79.8998	86.5489	111.399	195.594	42.0647	10.2	70.8401	69.8813	70.3471	161.048
CAP0177	SpoOJ regulator	446.602	481.328	467.837	723.832	512.304	47.9652	404.845	305.239	315.546	406.301
CAP0178	MerR family transcriptional regulator	97.6476	89.7726	145.142	303.583	438.22	324.916	86.0377	68.8439	82.904	169.556
CAC0001	chromosomal replication initiation protein	2533.02	3469.46	3671.13	4346.03	228.278	246.574	3018.31	3454.28	3671.13	3112.42
CAC0002	DNA polymerase III subunit beta	763.204	1009.9	1366.72	1279.48	364.529	56.3756	901.478	1252.97	1363.63	965.312
CAC0003	Small conserved protein, ortholog of YAAA B.subtilis	1990.71	2636.54	3320.16	3606.48	881.869	134.702	2448.55	3460.79	3738.72	2706.37
CAC0004	recombination protein F	2784.85	3386.72	4508.78	5779.66	781.413	463.721	3169.65	4416.35	4380.82	4393.14
CAC0005	Uncharacterized small conserved protein, ortholog of YAAB B.subtilis	1520.42	1925.38	2487.4	3004.59	233.65	188.333	1550.63	2184.75	2291.81	2194.35
CAC0006	DNA gyrase subunit B	7454.67	9484.32	7149.19	9735.43	2151.89	1720.46	8669.13	12150.3	11328.7	10063.5
CAC0007	DNA gyrase subunit A	4707.18	6108.61	6284.38	8137.61	5779.66	6755.8	4898.63	6641.6	6641.6	4915.45
CAC0008	Predicted HD superfamily hydrolase	8.3746	7.7896	5.48663	4.06412	5.86627	4.1249	5.30469	11.8593	3.61836	10.7582
CAC0009	Uncharacterized conserved protein, ortholog of YRXA B.subtilis	142.634	159.024	78.3211	64.448	67.3	23.8228	120.65	182.543	99.2978	69.6612
CAC0010	hypothetical protein CAC0010	62.9933	83.3111	93.7292	86.9637	252.66	86.3846	79.1631	93.132	69.8069	70.2166
CAC0011	Uncharacterized conserved of ErfK family	10.3831	11.8865	11.5048	10.3187	25.7296	11.4517	12.5029	13.1943	10.2944	8.82436
CAC0012	Predicted dehydrogenase with iron-sulfur domain	891.089	882.948	1012.68	1291.56	476.187	159.429	712.339	624.09	664.295	1057.86
CAC0013	Uncharacterized small conserved protein, ortholog of T.maritima (4981999) and P.abyssi (5457704)	329.893	372.97	445.755	568.749	509.078	92.1814	352.265	302.219	294.471	421.672
CAC0014	Aminotransferase	39051	66917.8	55707.1	3869.45	1553.71	2777.89	76736.7	34004.7	30287.2	4722.49
CAC0015	D-3-phosphoglycerate dehydrogenase	61152	95216.8	68735.8	3802.82	2307.57	4133.18	90363.5	42953.1	41338.5	5755
CAC0016	Related to HTH domain of SpoOJ/ParA/ParB/repB family, involved in chromosome partitioning	7352.25	15725.2	8974.91	344.517	131.411	28.988	14909.7	9567.76	6425.5	472.989
CAC0017	seryl-tRNA synthetase	2587.4	3160.81	2319.22	111.037	151.037	103.576	3534.96	1972.96	1505.1	198.624
CAC0018	Putative NADPH-quinone reductase, YabF family	482.909	708.403	528.015	120.231	672.051	1814.85	772.487	523.475	388.826	98.6032
CAC0019	Transcriptional regulator, AcrR family	708.9	342.412	377.906	511.14	193.88	156.365	315.546	210.555	270.647	425.236
CAC0020	MDR-type permease	13.0448	12.7609	12.2452	6.42515	19.5545	83.7243	12.5693	10.868	13.4451	6.74048
CAC0021	seryl-tRNA synthetase	562.739	626.012	342.153	311.169	243.887	81.2576	387.441	561.824	466.051	320.238
CAC0022	aspartate-semialdehyde dehydrogenase	1114.37	750.392	761.642	633.023	2127.82	3147.3	708.403	606.943	698.43	455.665
CAC0023	Transcriptional regulator, LysR family	388.011	306.087	222.558	377.906	129.149	148.551	241.735	222.853	229.169	310.577
CAC0024	Membrane protein, related to Actinobacillus protein (1944168)	205.706	381.042	507.783	401.897	17.5911	198.276	309.507	508.453	597.958	395.867
CAC0025	deoxycytidine triphosphate deaminase	317.268	386.899	261.212	284.057	81.8465	27.6724	246.789	326.235	273.809	219.568
CAC0026	hypothetical protein CAC0026	611.949	915.914	561.824	620.438	68.2345	14.5596	547.873	758.591	662.255	479.846
CAC0027	orotate phosphoribosyltransferase	799.817	912.336	470.651	435.202	290.294	385.13	626.012	745.836	586.354	387.441
CAC0028	Hydrogene dehydrogenase	736.607	830.184	367.616	160.813	311.169	622.419	481.931	626.012	441.593	111.677
CAC0029	Distantly related to cell wall-associated hydrolase, similar to yycO Bacillus subtilis	646.806	403.455	513.368	1258.37	684.751	256.35	381.042	358.958	450.981	1457.82
CAC0030	hypothetical protein CAC0030	153.503	102.593	125.436	305.239	284.579	64.7435	80.6268	87.7562	112.688	314.437
CAC0031	phosphatidylserine decarboxylase	364.141	328.491	230.249	243.586	76.8811	65.8322	242.181	226.219	178.714	180.72
CAC0032	Transcriptional regulator TetR/AcrR family	170.308	191.674	171.822	223.044	53.4949	12.3944	121.272	144.501	134.452	172.817
CAC0033	ABC1 family protein kinase	363.584	279.843	425.236	810.335	691.724	457.887	430.281	297.374	463.721	1185.08
CAC0034	hypothetical protein CAC0034	663.195	433.53	649.071	1801.67	9819.02	12408.7	375.033	225.246	371.073	1244.78
CAC0035	Serine/threonine phosphatase (inactivated protein)	21.0909	21.9681	23.8752	29.1371	353.728	1177.41	16.8949	16.0775	17.2466	20.4253
CAC0036	Predicted membrane protein, containing FHA domain	34.7574	38.1272	39.1956	39.9819	12.9069	9.31784	34.2864	49.3303	46.7977	38.7448
CAC0037	MinD family ATPase from ParA/SOJ subfamily	226.493	214.629	198.934	216.348	2558.63	9735.43	211.325	176.612	142.634	211.582
CAC0038	hypothetical protein CAC0038	6.48715	11.8329	10.5098	8.91777	6.4507	4.9685	9.4681	15.2872	16.3732	6.96336
CAC0039	DNA segregation ATPase FtsK/SpoIIIE family protein, contains FHA domain	136.811	142.372	101.88	62.5962	43.773	75.8268	142.014	188.927	165.681	58.2569
CAC0040	Uncharacterized small conserved protein, homolog of yfjA/yukE B.subtilis	178.188	141.165	76.0568	51.5172	5.88453	57.1252	124.884	120.544	94.8416	55.7475
CAC0041	Uncharacterized small conserved protein, homolog of yfjA/yukE B.subtilis	41.8212	41.9747	48.0543	51.608	26.908	270.647	50.8123	58.3526	58.2569	56.0484
CAC0042	Hypothetical protein, CF-1 family	84.179	87.8873	75.5864	81.7182	60.3043	82.1214	93.5941	126.868	112.067	94.8416
CAC0043	Hypothetical protein, CF-3 family	36.3728	37.8703	34.4058	32.1432	13.0043	2.58851	38.4607	54.8963	47.1349	40.284
CAC0044	Predicted membrane protein	26.0404	25.5109	30.6917	30.1664	4.27444	5.92826	26.7504	39.1098	40.3765	40.8865
CAC0045	TPR-repeat-containing protein	9.91882	11.9925	17.7745	14.6699	11.8865	25.1135	7.4315	20.9399	22.6065	22.5335
CAC0046	Hypothetical protein, CF-2 family	51.89	63.9197	79.5514	81.5781	18.7141	8.45804	79.5514	135.1	122.369	107.368
CAC0047	Uncharacterized small conserved protein, homolog of yfjA/yukE B.subtilis	44.6136	52.4438	62.1718	64.8302	27.7458	75.4592	58.1713	105.024	92.0299	73.8
CAC0048	Hypothetical protein, CF-17 family	43.614	48.1378	58.3526	56.1182	46.4162	124.615	49.2678	78.3211	71.3935	50.7243
CAC0049	Hypothetical protein, CF-17 family	38.9243	51.608	38.1272	36.7822	3.67936	15.8811	43.972	73.6461	57.4476	35.768
CAC0050	Hypothetical protein, CF-3 family K28	12.6732	18.3956	11.6844	10.5865	2.81732	9.6608	10.7582	21.2565	18.059	3.94896
CAC0051	Hypothetical protein, CF-3 family	43.3358	54.3748	28.4558	27.2993	5.89713	13.0043	42.1544	57.4476	45.9535	32.9477
CAC0052	Hypothetical protein, CF-18 family	91.3853	93.9861	115.241	64.021	7.41364	11.4262	56.1861	76.8811	78.4509	64.021
CAC0053	hypothetical protein CAC0053	90.4956	65.8322	81.1007	116.113	26.9715	21.4899	58.0281	53.8048	65.8322	92.347
CAC0055	Uncharacterized predicted metal-binding protein, ortholog of Streptomyces (2808777)	30.0635	28.2481	24.8572	22.7203	56.9761	30.5136	24.9732	20.6947	20.7782	22.8786
CAC0056	hypothetical protein CAC0056	722.97	343.158	572.109	923.77	1524.18	55.5918	1108.85	551.163	729.319	506.134
CAC0057	hypothetical protein CAC0057	1237.75	635.683	969.047	1908.83	2409.95	144.501	1770.03	1063.92	1389.17	923.77
CAC0058	hypothetical protein CAC0058	1134.01	606.943	981.651	1995.2	2533.02	117.122	1645.38	1054.6	1254.55	898.711
CAC0059	hypothetical protein CAC0059	364.529	191.361	312.694	579.543	1023.64	21.5267	512.304	348.89	377.556	274.187
CAC0060	Predicted membrane protein	3031.08	1633.79	2054.93	4175.99	3869.45	1033.95	4545.01	2282.24	2358.25	2132.11
CAC0061	Phage-related protein, gp16	919.456	480.435	665.601	1424.95	2028.96	214.944	1720.46	1051.7	1057.86	621.483
CAC0062	hypothetical protein CAC0062	777.289	413.686	544.818	1172.6	1773.13	375.753	1505.1	814.153	886.887	502.965
CAC0063	hypothetical protein CAC0063	866.001	441.593	648.2	1417.68	2319.22	241.491	1614.42	893.109	963.532	523.475
CAC0064	hypothetical protein CAC0064	141.165	72.1372	110.126	221.08	510.044	4.36367	217.968	154.418	154.727	82.7336
CAC0065	hypothetical protein CAC0065	218.135	102.302	136.638	278.56	555.757	57.5645	377.556	234.01	225.558	104.311
CAC0066	ABC transporter, ATP-binding protein	102.302	60.0629	84.6453	102.48	77.3637	36.4567	145.625	105.262	105.896	55.2823
CAC0067	(FS) similar to ABC transporter (permease), YXDM B.subtilis ortholog	72.7521	73.5461	49.7434	57.1252	8.49074	15.541	79.6618	73.0328	70.9071	41.8212
CAC0068	(FS) similar to ABC transporter (permease), YXDM B.subtilis ortholog	60.2261	68.7094	51.7897	42.9058	2.52576	6.59432	59.0325	76.0568	60.504	26.7504
CAC0069	Predicted iron-binding protein, hemerythrin	18.7141	18.3055	19.1454	9.04788	6.71302	7.84289	15.1582	13.8752	15.4114	4.13585
CAC0070	hypothetical protein CAC0070	163.819	146.653	111.677	152.093	222.094	92.9778	142.837	120.079	122.786	203.811
CAC0071	Uncharacterized conserved protein, YTFE E.coli ortholog	56.3756	33.2855	23.2808	25.1135	35.5427	125.92	53.1465	31.3296	27.6724	24.3474
CAC0072	hypothetical protein CAC0072	16.2017	10.7042	6.42515	8.86155	42.9058	196.789	11.3718	11.585	7.46568	3.24501
CAC0073	Uncharacterized protein, ortholog of YYBG B.subtilis	146.164	108.101	107.593	101.479	16.5414	39.8343	133.41	95.572	78.3211	72.2072
CAC0075	Ferredoxin	66.9772	78.3211	89.9105	84.0331	110.234	626.998	69.0403	84.0331	82.2612	64.2795
CAC0076	Predicted permease	338.724	409.789	295.359	306.641	98.3097	211.819	295.359	285.488	247.537	204.662
CAC0077	Conserved membrane protein, possible homolog of CAAX-like membrane endopeptidase	5.68979	7.09646	8.52581	5.94987	2.54365	2.70896	5.34436	8.22988	5.83724	27.4064
CAC0078	putative accessory gene regulator protein	4325.38	8564.64	9484.32	13292.2	3888.84	1544.02	4592.89	8564.64	8237.67	13773.5
CAC0079	hypothetical protein CAC0079	2695.22	4393.14	3959.56	7192.46	16526	32399.3	2312.58	3788.58	3888.84	7748.24
CAC0080	Histidine kinase-like ATPase	525.986	631.67	703.419	1086.95	198.934	48.494	508.453	791.231	715.65	1017.15
CAC0081	Accessory gene regulator protein A	144.72	190.379	268.179	340.405	72.7521	14.4503	178.454	282.071	246.789	279.445
CAC0082	Predicted membrane protein	4393.14	7748.24	11673.3	18797.8	553.828	326.235	6825.85	14174.7	16110.2	19247.9
CAC0083	PemK family of DNA-binding proteins	2048.78	2400.6	2493	3830.81	159.429	360.489	1956.02	2966.77	2882.14	2828.85
CAC0084	MutT/Nudix family hydrolase	493.433	584.51	502.965	729.319	118.069	218.354	359.981	488.9	420.052	584.51
CAC0085	hypothetical protein CAC0085	71.3935	147.845	80.8621	118.927	44.1494	2.6524	71.0031	150.53	117.122	84.179
CAC0086	Muconate cycloisomerase related protein, ortholog of YKGB B.subtilis	23.9696	24.3474	60.9414	110.346	2535.92	2558.63	211.075	152.717	227.002	953.109
CAC0087	Predicted Co/Zn/Cd cation transporter	8.96209	13.4159	11.2033	14.3789	20.6365	72.2072	19.7792	41.9747	38.8754	19.7243
CAC0088	methionine sulfoxide reductase A	1234.89	1044.98	1113.1	1321.93	542.61	297.374	1372.97	1061.51	1079.46	1558.06
CAC0089	D-3 phosphoglycerate dehydrogenase	2127.82	1684.97	2107.56	2472.23	1881.79	1578.5	2115.75	1817.1	1969.29	2396.07
CAC0090	Xylanase/chitin deacetylase, NodB family	1775.77	1627.92	1925.38	2002.85	802.36	107.368	1940.17	1858.58	1940.17	1858.58
CAC0091	ketol-acid reductoisomerase	172099	211605	74150.4	22962.3	12150.3	10257.2	108644	66917.8	68735.8	16744.8
CAC0092	Uncharacterized predicted membrane protein, YTWI B.subtilis ortholog	188.333	178.714	115.378	52.8778	42.618	537.071	149.304	113.167	115.055	66.4231
CAC0093	Transcriptional regulators, LysR family	89.7726	87.5035	44.215	85.5634	59.8137	223.224	59.9516	54.2196	51.5172	89.2593
CAC0094	Ferredoxin-nitrite reductase	4304.92	3184.32	2621.89	1348.66	1983.9	1762.51	2666.66	2498.47	2352.16	1392.94
CAC0095	glutamyl-tRNA reductase	391.527	454.273	267.97	266.993	238.415	138.228	371.073	491.635	403.455	386.39
CAC0096	precorrin-2 dehydrogenase	809.356	951.025	547.873	631.67	533.005	364.141	784.557	970.943	854.242	884.532
CAC0097	porphobilinogen deaminase	1018.64	1209.93	579.543	734.052	1217.06	1228.52	915.914	1242.49	1043.01	1106.67
CAC0098	Uroporphyrinogen III syntase	946.926	1206.92	622.419	798.386	1601.99	1866.85	963.532	1215.56	1051.7	1074.67
CAC0099	glutamate-1-semialdehyde aminotransferase	1899.41	2272.24	1415.51	1756.31	2431.12	2670.18	2014.39	1866.85	1872.56	1738.15
CAC0100	delta-aminolevulinic acid dehydratase	1175.68	1242.49	783.895	869.04	2643.12	3056.41	1061.51	865.375	898.711	829.075
CAC0101	Methyl-accepting chemotaxis protein	16.5989	17.5045	7.80922	7.68054	18.2007	25.3588	14.0407	14.5983	16.6658	4.16189
CAC0102	O-acetylhomoserine sulfhydrylase	21084.8	17958.6	103.34	61.8342	1901.15	1627.92	7114.33	5671.77	11824.1	8931.72
CAC0103	Adenylylsulfate kinase	26562.5	20345.3	94.5992	66.9772	10257.2	8931.72	6708.2	6087.61	14909.7	12217.9
CAC0104	adenylylsulfate reductase	13116.8	9412.11	53.2231	37.488	4318.5	1407.66	2744.71	2299.25	7549.98	5671.77
CAC0105	Ferredoxin	12556.3	10063.5	90.9093	62.2811	7227.11	4632.74	2511.2	2074.12	7699.48	5454.62
CAC0106	ABC-type probable sulfate transporter, periplasmic binding protein	11328.7	10125.1	137.092	110.456	8137.61	9484.32	2385	1704.39	6344.68	4898.63
CAC0107	ABC-type sulfate transporter, ATPase component	20580.2	21227.6	144.501	76.0568	11824.1	10063.5	4304.92	2340.64	8669.13	6920.8
CAC0108	ABC-type probable sulfate transporter, permease protein	7259.53	8931.72	85.906	46.3167	5838.97	3364.55	1279.48	909.826	3421.17	2632.64
CAC0109	sulfate adenylyltransferase subunit 2	26262.1	44381.9	626.012	204.662	21227.6	15595	8372.98	7620.01	12840.7	9258.57
CAC0110	GTPase, sulfate adenylate transferase subunit 1	6920.8	14071.8	284.395	122.139	13184.2	15433.7	2328.88	2468.69	3356.58	2287.41
CAC0111	Glutamine-binding periplasmic protein fused to glutamine permease	3895.04	3378.91	5935.64	280.776	1404.39	1468.96	3283.28	3918.41	2344.18	765.328
CAC0112	Glutamine ABC transporter (ATP-binding protein)	5708.84	4615.51	6447.27	332.538	1578.5	1919.71	4215.66	4959	2961.44	899.786
CAC0113	Transcriptional regulator of sugar metabolism	2074.12	1659.08	2468.69	1295.77	492.803	255.79	1810.9	1627.92	1377.57	1065.55
CAC0114	Predicted membrane protein	3629.29	2845.09	4744.46	2904.64	1100.3	742.724	3723.59	2996.99	2594.63	2044.48
CAC0115	Uncharacterized protein, Yje/RRF2 family	48970.1	39696.5	42953.1	27073	984.616	1118.84	36907.6	30287.2	22527.4	29954.9
CAC0116	Carbone-monoxide dehydrogenase, beta chain	50112.6	29579.4	33505.3	11913.6	6013.92	7748.24	23420.5	27921.4	19480.2	10507.3
CAC0117	protein cheY homolog	386.899	310.577	322.17	52.0108	123.506	57.6331	314.885	532.441	330.32	40.596
CAC0118	Chemotaxis protein cheA	266.771	196.984	274.405	28.0146	407.63	288.198	255.79	535.765	296.434	72.9109
CAC0119	Chemotaxis protein cheW	144.126	128.777	272.507	20.2778	307.441	109.351	115.719	258.264	152.579	37.9431
CAC0120	Membrane-associated methyl-accepting chemotaxis protein with HAMP domain	423.164	414.403	697.411	52.0738	519.305	539.177	352.937	552.354	386.899	97.2754
CAC0121	Chemotaxis protein methyltransferase (cheR)	229.91	247.165	362.205	19.3526	213.117	78.7365	194.524	286.416	216.118	36.8224
CAC0122	Chemotaxis respons regulator (cheY)	131.411	105.452	100.689	82.7336	159.525	286.416	98.8886	67.6594	77.0306	98.8886
CAC0123	Cytosine deaminase	302.725	296.18	242.584	343.597	178.714	1252.97	210.555	164.78	195.35	308.028
CAC0124	hypothetical protein CAC0124	4.23095	3.91594	3.36784	3.5049	4.89865	178.454	4.18064	6.13438	2.57811	8.02309
CAC0125	DNA polymerase III subunits gamma and tau	778.686	866.001	1086.95	1532.1	520.104	332.179	801.211	763.204	911.204	1250.96
CAC0126	hypothetical protein CAC0126	1390.31	1459.31	1538.73	2369.23	1455.66	1039.61	1297.55	1239.98	1396	1730.73
CAC0127	recombination protein RecR	12840.7	12653.1	10704.1	13184.2	6783.75	7312.55	9412.11	8699.28	7397.73	8793.13
CAC0128	hypothetical protein CAC0128	5316.39	5656.66	4492.23	6044.72	2066.79	1605.18	4201.07	3302.37	3203.62	3563.65
CAC0129	BofA B.subtilis ortholog, SigmaK-factor processing regulatory protein	193.88	197.847	148.28	165.24	48.494	11.3389	159.429	146.353	143.191	127.905
CAC0130	Uncharacterized membrane protein, YTAF B.subtilis ortholog	46.4872	48.7613	45.2044	52.7275	53.3816	203.97	46.4162	39.6823	43.972	58.6572
CAC0132	hypothetical protein CAC0132	34.1941	43.0731	33.2855	36.8861	7.05489	7.29014	33.1203	38.7448	38.531	43.8327
CAC0133	Hypothetical protein, CF-4 family	58.5706	67.0915	61.4235	104.839	57.5645	94.7263	58.5706	65.544	59.9516	82.2612
CAC0134	Hypothetical protein, CF-19 family	107.182	124.357	117.94	148.551	123.112	577.311	99.2978	102.593	99.6489	144.126
CAC0135	Hypothetical protein, CF-23 family	7.31659	9.51605	8.80254	10.5406	2.74297	6.48715	6.6672	5.98988	8.22988	7.05489
CAC0136	hypothetical protein CAC0136	14.5596	20.7248	17.9645	17.2876	3.41962	6.01967	17.3874	14.9108	18.2604	20.0414
CAC0137	Hypothetical protein, CF-5 family	20.5091	24.4869	21.6773	23.503	2.47416	16.433	20.7248	17.2466	21.3882	25.3893
CAC0138	ABC transporter, ATP-binding component	1116.71	872.9	1139.26	2248.24	2070.98	1427.49	1048.19	843.69	1033.95	2651.73
CAC0139	Predicted permease	1098.76	1029.06	1203.26	2684.13	4880.43	5177.79	1206.92	1106.67	1302.6	3121.14
CAC0140	Predicted permease	1622.17	1641.81	1933.19	4271.3	6755.8	4973.73	1863.27	1903.78	1976.78	4318.5
CAC0141	Membrane permease, predicted cation efflux pumps	1782.56	1622.17	1863.27	4146.81	6825.85	6108.61	1899.41	1889.12	1983.9	4433.69
CAC0142	hypothetical protein CAC0142	113.696	88.2497	97.4511	172.089	967.914	683.284	120.764	80.6268	114.36	155.208
CAC0143	hypothetical protein CAC0143	2.58213	2.54551	4.28723	11.6164	75.4592	50.0901	2.75577	2.58213	2.92618	17.9267
CAC0144	sugar fermentation stimulation protein A	134.294	87.7562	135.582	231.353	123.832	71.8985	87.3822	65.3453	89.9105	283.282
CAC0145	N-terminal Zn-ribbon domain and C-terminal MutT domain, YJAD ortholog	358.233	248.805	275.467	419.143	152.363	126.454	262.912	199.135	222.558	538.153
CAC0146	Related to ABC transporter permease component	2228.61	2188.81	2210.35	3617.97	4146.81	3283.28	2564.37	2048.78	2228.61	5159.87
CAC0147	ABC transporter, ATP-binding protein	2080.67	2369.23	1951.86	3024.93	1270.69	411.82	2525.15	2107.56	2349.34	5342.08
CAC0148	Predicted enzyme with TIM-barrel fold	885.864	737.744	687.612	898.711	897.152	817.33	513.368	307.099	388.446	875.961
CAC0149	hypothetical protein CAC0149	134.702	90.6352	488.219	126.24	19020.7	5671.77	2066.79	1315.72	1495.17	2860.16
CAC0150	hypothetical protein CAC0150	1576.02	1377.57	1212.47	1304.22	1012.68	20.0414	1290.14	974.908	1026.11	997.761
CAC0151	Predicted SAM dependent methyltransferase	1236.58	1098.76	908.256	1015.76	675.02	142.837	1023.64	860.341	884.532	832.455
CAC0152	Ribosomal-protein-alanine acetyltransferase (acetylating enzyme for N-terminal of ribosomal protein S5)	760.394	854.242	603.919	411.82	40.8865	44.7759	520.994	619.301	525.986	241.014
CAC0153	Beta-phosphoglucomutase, putative	139.953	149.732	71.4836	60.3043	38.6617	169.556	107.368	134.452	91.5989	70.3471
CAC0154	PTS system, mannitol-specific IIBC component (gene MtlA)	29.4511	36.3728	384.455	129.399	8564.64	5413.36	733.022	663.195	1040.88	2181.05
CAC0155	Putative regulator of the PTS system for mannitol (gene MltR)	3.76758	2.91863	40.4301	21.3882	1710.81	631.029	43.5325	59.2381	98.8886	239.082
CAC0156	PTS system, mannitol-specific IIA domain (Ntr-type) (gene MltF)	14.0407	14.0407	98.7112	58.1713	2921.29	1925.38	104.489	133.473	200.347	528.472
CAC0157	mannitol-1-phosphate 5-dehydrogenase	3.18049	4.99496	41.9747	23.4748	1661.74	1147.84	29.6296	46.721	77.7381	161.418
CAC0158	D-fructose-6-phosphate amidotransferase	877.265	1067.36	1221.01	458.877	874.301	1082.66	713.543	1040.88	818.374	396.632
CAC0159	hypothetical protein CAC0159	156.664	127.012	132.276	207	115.378	792.321	111.037	103.576	109.098	207
CAC0160	Predicted acetyltransferase	39.3945	35.3336	36.8224	51.0058	4.95541	2.27358	30.2561	33.2332	31.2336	59.7072
CAC0161	ABC transporter (permease)	27.5292	25.5987	18.2007	65.8322	48.9796	479.846	31.3296	21.4899	24.4869	250.53
CAC0162	Transcriptional regulator MarR/EmrR family	416.23	371.073	372.091	799.817	2443.29	2448.55	339.267	236.667	297.726	969.047
CAC0164	ABC transporter, ATP binding-protein	191.674	186.702	306.641	279.445	3492.89	2468.69	3563.65	3176.8	3154.2	6425.5
CAC0165	Predicted ABC transporter, permease component	158.091	142.837	218.509	181.864	3454.28	4105.82	2028.96	1990.71	1884.73	4123.28
CAC0166	hypothetical protein CAC0166	6.42515	5.08691	4.9685	9.16706	85.0814	154.418	4.67739	5.48663	5.72531	2.80018
CAC0167	Possible sigma factor, diverged member of sigF/sigE/sigG family	120.764	110.346	65.2275	67.5141	176.612	338.724	112.978	106.352	86.9637	79.7838
CAC0168	T-RNA-processing ribonuclease BN	628.813	607.676	409.789	383.951	218.509	73.6461	589.102	537.071	493.433	278.212
CAC0169	ABC transporter (ATP-binding protein)	52.9748	32.1432	17.5353	10.2423	56.6786	99.6489	51.89	29.3725	22.0034	12.5693
CAC0170	Predicted permease	64.6617	54.5644	29.0391	13.5706	38.8163	77.0306	76.3084	46.066	28.295	13.9054
CAC0171	Predicted permease	74.2067	66.4231	45.7188	30.835	158.513	381.854	81.5781	55.0114	42.7354	47.5762
CAC0172	Predicted membrane protein	11.2566	14.9108	11.8593	7.27499	5.48663	6.63348	16.5177	16.0104	9.34022	7.3915
CAC0174	Response regulator, CheY-like receiver domain and HTH DNA-binding domain	143.704	140.595	176.937	187.347	66.0289	8.05909	130.909	107.041	137.97	163.496
CAC0175	N-acetylmuramic acid-6-phosphate etherase	69.9837	110.126	124.615	149.951	879.689	1965.46	102.99	108.597	103.259	172.089
CAC0176	Oligopeptide-binding protein, periplasmic component	79.1631	143.037	184.956	120.65	386.899	217.028	143.037	147.997	146.957	195.594
CAC0177	Oligopeptide transport permease protein	242.872	280.263	279.445	286.717	125.92	375.033	295.711	262.119	274.824	266.771
CAC0178	Oligopeptide transport permease protein	681.416	708.9	559.254	684.751	334.834	1333.35	641.393	511.14	570.702	745.836
CAC0179	Oligopeptide transport ATP-binding protein	254.123	287.674	302.219	342.412	467.837	834.868	290.294	235.754	256.732	332.179
CAC0180	Oligopeptide ABC transporter, ATP-binding protein	576.349	616.615	660.972	780.917	917.952	882.948	541.804	466.051	541.029	723.832
CAC0181	Similar to beta-lactamase	377.556	418.547	611.949	779.831	2036.34	4828.62	481.328	399.159	478.961	626.998
CAC0182	Beta-glucosidase homolog	222.558	288.198	495.524	676.215	1082.66	1741.66	302.725	304.418	361.797	666.699
CAC0183	Transcriptional regulators of NagC/XylR (ROK) family, sugar kinase	103.125	109.098	201.771	249.068	589.102	1775.77	139.495	118.069	152.966	311.568
CAC0184	Predicted acetyltransferase	204.949	235.754	413.686	502.965	678.597	580.57	254.415	238.714	351.177	646.806
CAC0185	Uncharacterized membrane protein, YBBC B.subtilis ortholog	184.427	201.981	328.491	424.59	1039.61	2132.11	201.981	191.361	266.152	474.944
CAC0186	Xre family DNA-binding domain and TPR-repeat-containing protein	227.002	141.468	272.159	795.489	345.384	27.481	177.442	73.5461	189.848	701.561
CAC0187	glucosamine-6-phosphate deaminase	1232.89	606.423	266.993	659.196	1801.67	1318.41	682.276	378.362	396.632	488.219
CAC0188	N-acetylglucosamine-6-phosphate deacetylase (gene nagA)	2602.8	1193.94	505.613	1182.12	1770.03	1384.27	1512.67	650.24	770.871	901.478
CAC0189	Similar to transcriptional regulator, GntR family	1375.52	528.015	203.313	448.474	734.052	699.623	564.25	264.259	309.507	358.958
CAC0190	Beta-lactamase	24.2848	14.0072	15.508	37.7537	105.55	20.9399	14.2264	15.6254	18.596	38.531
CAC0191	Transcriptional regulator, RpiR family	21.1327	24.9732	20.6365	35.1603	46.2114	280.644	18.1476	21.728	23.1418	33.0059
CAC0192	Similar to chloromuconate cycloisomerase	85.906	81.5781	72.2072	109.819	261.606	754.793	66.7197	62.9933	68.7094	104.839
CAC0193	Uncharacterized conserved membrane protein, affecting LPS biosynthesis	224.242	209.222	285.488	268.179	410.185	416.779	337.439	204.662	332.538	251.484
CAC0194	Glycosyltransferase involved in cell wall biogenesis	385.13	337.918	482.421	658.078	1741.66	1534.75	482.909	315.546	539.177	777.289
CAC0195	Predicted transcriptional regulator	123.696	104.489	64.021	116.802	61.9594	163.226	83.9371	63.6362	70.8401	139.302
CAC0196	NADH-dependent flavine oxidoreductase	1366.72	751.162	699.623	1990.71	4592.89	3601.69	882.948	599.178	649.071	1180.28
CAC0197	Transcriptional regulator, MarR/EmrR family	117.122	177.23	147.438	208.128	53.3128	358.233	113.376	128.486	135.737	152.093
CAC0198	Uncharacterized membrane protein, ortholog YYAS B.subtilis	115.549	180.301	154.727	198.624	50.1597	62.9933	113.893	131.244	142.372	154.852
CAC0199	hypothetical protein CAC0199	4.4085	10.2	8.86155	20.7248	327.991	430.281	5.40566	4.82863	8.0409	3.81914
CAC0200	Uncharacterized membrane protein	270.422	92.6944	50.1597	30.1994	19.9369	46.3167	37.9431	17.8719	33.2332	250.834
CAC0201	Transcriptional regulators, AcrR family	259.571	228.023	248.186	180.866	64.9267	96.1465	198.276	170.819	184.694	170.538
CAC0202	Hydrolase of the alpha/beta superfamily	70.716	40.1283	41.3112	32.6784	78.5847	342.835	45.1143	26.8304	33.924	82.4414
CAC0203	flavodoxin	297.374	284.579	265.899	223.898	423.548	267.349	291.744	262.912	255.79	333.589
CAC0204	Sortase (surface protein transpeptidase), YHCS B.subtilis ortholog	21.3267	29.1371	23.0894	33.5617	34.3435	77.3637	23.503	22.4757	30.835	44.7759
CAC0205	Predicted phosphohydrolase, Icc family	427.941	375.339	467.308	443.109	923.77	748.352	446.602	406.56	428.837	655.526
CAC0206	hypothetical protein CAC0206	19.4678	19.6842	16.1088	10.0569	15.248	48.9796	25.1947	26.7504	24.5544	21.728
CAC0207	Hypothetical protein, CF-6 family	3154.2	2431.12	2324.66	2282.24	5656.66	5779.66	2388.8	1933.19	1895.89	2324.66
CAC0208	Predicted membrane protein; CF-20 family	15.0311	16.0104	7.01656	9.80701	5.30469	2.54551	10.7851	11.9042	8.42527	2.49182
CAC0209	Predicted membrane protein; CF-20 family	29.7682	28.3452	12.6732	14.5086	3.81914	8.62545	22.3374	22.1991	18.3612	27.3389
CAC0210	Biotine synthase (gene bioB)	47.1349	54.4427	51.3429	3738.72	840.208	186.473	48.6759	48.1378	105.452	2304.07
CAC0211	BioY protein precursor	53.3816	70.5701	66.9772	4828.62	261.212	1059.53	68.6467	62.8454	131.933	2966.77
CAC0212	Biotin-(acetyl-CoA carboxylase) ligase	822.101	683.284	561.099	674.08	1068.78	1257.22	555.007	380.273	367.616	500.932
CAC0213	Protein containing LysM motif repeat	68.7094	69.2928	107.182	96.5406	181.095	284.579	14.4063	11.754	11.723	20.1667
CAC0214	Endoglucanase, aminopeptidase M42 family	142.506	176.033	202.875	407.143	157.696	103.34	258.972	272.802	336.057	475.452
CAC0215	Endoglucanase, aminopeptidase M42 family	788.213	906.86	932.348	1796.29	2710.54	2498.47	1387.02	1339.41	1655.95	2117.55
CAC0216	Endoglucanase, aminopeptidase M42 family	808.186	936.57	1095.32	1923.31	3233.48	3121.14	1270.69	1172.6	1447.63	1789.66
CAC0217	Prephenate dehydrotase (pheA)	3506.06	3147.3	3084.63	4022.85	2621.89	4405.14	3074.88	2535.92	2706.37	3292.18
CAC0219	Uracyl DNA glycosilase	201.981	188.333	197.847	205.275	170.819	594.272	152.966	151.166	146.808	170.819
CAC0220	hypothetical protein CAC0220	1290.14	1204.92	1619.88	1542.19	1482.97	765.328	970.943	944.771	1093.8	1375.52
CAC0221	Aspartate aminotransferase	863.246	783.895	1129.54	1341.91	2205.08	3469.46	631.029	570.702	756.529	1248.7
CAC0222	Exodeoxyribonuclease (exoA)	281.658	212.06	264.259	315.241	784.557	584.095	155.414	161.048	167.276	272.159
CAC0223	Predicted N6-adenine-specific DNA methylase	867.892	739.61	803.973	1059.53	686.834	1011.52	613.294	678.597	629.987	879.689
CAC0224	Response regulator (CheY-like receiver domain and HTH DNA-binding domain)	969.047	885.864	915.013	1113.1	534.125	166.508	758.591	836.14	753.248	869.04
CAC0225	Sensory transduction histidine kinase	267.97	301.836	314.437	345.891	46.6459	2.85926	254.835	303.583	273.254	235.454
CAC0226	ABC transporter, ATP-binding protein	30.7798	36.8861	25.3588	25.5109	17.9267	35.1126	38.0083	52.8778	42.9058	31.569
CAC0227	Predicted permease	51.3429	61.8342	42.4698	53.7113	50.0901	24.4869	44.96	57.2456	52.5482	72.317
CAC0228	hypothetical protein CAC0228	154.852	120.373	93.8184	101.273	160.475	8.80254	88.1805	69.5413	73.4009	95.1735
CAC0229	Predicted Zn-dependent protease, TLDD ortholog	4093.66	3700.6	8763.59	14174.7	21084.8	22527.4	7352.25	5779.66	8598.06	16526
CAC0230	Inactivated predicted Zn-dependent protease, PMBA ortholog	753.248	734.052	2036.34	3176.8	6184.4	7454.67	1237.75	992.448	1622.17	2777.89
CAC0231	Transcripcional regulator of sugar metabolism	58.8228	77.3637	206.544	181.504	10507.3	3429.63	344.517	1081.6	997.761	2940.12
CAC0232	1-phosphofructokinase (fructoso 1-phosphate kinase)	103.576	184.956	668.402	434.165	42953.1	28766.7	1102.88	3398.16	2891.3	9309.08
CAC0233	PTS system, IIA component	89.4432	160.291	1081.6	301.836	36907.6	21420.5	1355.7	3045.75	2738.41	7797.37
CAC0234	PTS system, fructoso-specific IIBC component	161.048	173.989	1714.21	291.744	30287.2	36907.6	1145.41	1690.25	1911.7	5127.07
CAC0235	Chloramphenicol acetyltransferase	166.508	148.551	179.628	282.825	174.135	74.9234	141.774	101.88	151.882	276.587
CAC0236	ABC-type multidrug transport system, ATP-ase component	295.359	243.887	248.436	303.251	133.024	197.626	225.851	186.473	180.301	211.819
CAC0237	ABC transporter, permease component	43.0731	42.8338	49.0702	44.6136	2.58213	3.07039	31.4447	36.2195	29.8923	29.193
CAC0238	ABC transporter, permease component	381.854	356.123	372.97	360.489	219.856	81.7182	283.282	288.739	269.349	265.481
CAC0239	Histidine kinase-like ATPase	414.403	385.833	388.446	343.158	315.241	805.36	306.087	354.148	298.044	289.411
CAC0240	Response regulator (CheY-like recever domain and HTH DNA-binding domain)	82.8108	73.8	61.6434	62.1718	67.9639	32.3428	60.2261	66.2548	53.7113	56.9064
CAC0241	ABC-type multidrug transport system, ATP-ase compoment	20.9896	16.2017	21.1327	34.1558	101.273	229.169	40.1283	28.0146	27.481	86.0377
CAC0242	Predicted permease	44.96	40.9323	27.0585	44.0801	320.238	652.293	77.6394	54.4427	50.1597	98.3097
CAC0243	Predicted permease	16.9422	15.8276	14.6699	15.5823	88.1805	136.423	23.8228	13.4032	14.4063	28.8117
CAC0244	Integral membrane protein (permease)	1624.42	954.442	880.878	410.185	626.012	1254.55	671.039	223.898	532.441	1275.9
CAC0245	ABC transporter ATP-binding protein	2530.39	1244.78	1352.42	682.276	1095.32	440.612	793.998	332.538	801.211	1471.98
CAC0246	Conserved membrane protein, predicted permease	1633.79	729.319	574.43	300.302	769.34	353.728	542.61	230.53	443.977	696.341
CAC0247	Predicted permease	1279.48	731.346	844.818	679.536	1310.86	576.349	599.904	401.276	512.304	581.661
CAC0248	Transposon related protein	300.302	216.118	178.042	109.351	109.51	12.2452	151.882	142.372	157.399	125.19
CAC0249	Glyoxalase I (glyoxalase family)	11.754	11.1451	10.7042	9.4267	75.2798	385.833	8.80254	12.0527	8.67563	12.8724
CAC0250	Methyl-accepting chemotaxis protein	3.91594	4.03192	5.94987	4.47402	31.3296	41.3876	3.15926	3.24501	3.07039	6.19266
CAC0251	Uncharacterized Fe-S protein (fragment)	98.6032	135.43	241.491	38.531	39.6277	48.0543	75.6945	105.896	90.7272	58.0281
CAC0252	Molybdate-binding protein	355.49	510.566	1664.59	161.849	388.011	1643.87	364.141	448.474	488.9	354.148
CAC0253	Nitrogenase iron protein (nitrogenase component II) gene nifH	113.376	140.293	2156.22	57.4476	311.568	423.164	109.351	124.357	542.61	142.014
CAC0254	Nitrogen regulatory protein PII (nitrogen fixation nifHD)	20.2238	21.4899	474.944	18.8114	179.628	195.074	12.2452	18.9902	108.597	55.6981
CAC0255	Nitrogen regulatory protein PII (nitrogen fixation nifHD)	14.9108	18.5519	730.4	22.6544	131.763	112.067	16.3192	24.1267	105.024	72.7521
CAC0256	Nitrogenase molybdenum-iron protein, alpha chain (nitrogenase component I) gene nifD	86.3846	94.4824	2976.59	140.595	709.816	1657.6	95.572	115.905	360.489	207.225
CAC0257	Nitrogenase molibdenum-iron protein, beta chain, gene nifK	55.6981	58.4724	1520.42	74.1193	362.205	401.897	55.9381	77.7381	228.023	132.775
CAC0258	Nitrogenase iron-molibdenum cofactor biosinthesis protein, gene nifE	25.5109	25.9002	599.178	34.984	222.853	504.596	23.9075	29.2582	76.1617	44.1494
CAC0259	Fusion nifN/K+nifB (nifN-nitrogenase iron molybdenum cofactor biosinthesis protein, nifK-nitrogenase molibdenum-iron protein beta chain, nifB-nitrogenase iron-molibdenum cofactor biosynthesis protein)	52.251	58.0281	1237.75	132.565	213.546	128.63	43.0731	58.8228	191.361	116.978
CAC0260	Homocitrate syntase, omega subunit nifV (nivO)	34.6117	33.7026	464.514	55.5918	106.352	88.1805	24.8572	33.6679	102.593	50.5036
CAC0261	Homocitrate synthase,alpha subunit nifV(nioA)	25.3588	23.9696	125.19	23.699	125.747	363.584	19.5545	18.9182	32.0987	29.3054
CAC0262	Tryptophan-rich possible sensory protein, TSPO homolog	33.9677	41.4709	212.822	38.2451	119.414	270.422	28.4558	29.8463	56.1182	31.795
CAC0263	Phosphoserine phosphatase related protein	673.231	532.441	508.453	586.354	721.522	1008.42	416.779	284.057	316.851	331.591
CAC0264	Predicted membrane protein	94.7263	101.273	40.1817	73.1772	15.8276	79.5514	83.0403	60.2261	57.6331	70.716
CAC0265	Transcriptional regulator, GntR family	242.181	300.969	163.226	173.467	115.241	10.2423	259.419	181.322	168.55	214.136
CAC0266	ABC transporter, ATP-binding protein	1068.78	1285.86	858.026	1002.01	861.309	380.273	1085.42	738.815	741.111	932.348
CAC0267	L-lactate dehydrogenase	343.597	394.931	261.606	370.088	1225.18	1196.58	160.603	86.5489	140.293	904.216
CAC0268	ABC transporter ATP-binding protein	3830.81	3024.93	3364.55	6344.68	9185.25	6344.68	3371.91	2156.22	2307.57	6998.65
CAC0269	Uncharacterized membrane protein	3959.56	3356.58	3066.4	6013.92	10986.3	6302.55	3639.35	2525.15	2868.12	7650.07
CAC0270	hypothetical protein CAC0270	46.2114	48.494	53.3128	92.347	138.228	8.29886	45.3793	41.7457	46.721	90.6352
CAC0271	Predicted esterase	174.294	214.944	180.866	222.094	13.3004	8.20034	157.862	180.72	155.567	247.888
CAC0272	Amino acid transporter	4828.62	5454.62	2511.2	1826.87	689.406	362.205	5076.75	5030.31	3731.28	2517.79
CAC0273	2-isopropylmalate synthase	9770.2	11745.9	7397.73	2324.66	3215.01	3606.48	7909.46	8496.01	7951.07	2541.26
CAC0274	aspartate ammonia-lyase	375.033	456.302	487.629	100.689	200.639	311.169	308.546	374.362	327.991	114.228
CAC0275	hypothetical protein CAC0275	113.893	132.484	107.958	60.7341	45.7958	45.7188	82.904	107.593	102.302	73.4009
CAC0276	Uncharacterized possible metal-binding protein	2.65771	5.10807	4.89865	33.1846	375.753	959.077	2.84634	11.9617	3.04639	4.23095
CAC0277	HD-GYP hydrolase domain containing protein	616.615	566.344	803.146	1001.31	324.916	134.294	575.114	402.371	485.704	725.134
CAC0278	aspartate kinase	10063.5	10009.4	8699.28	2809.78	2173.99	2194.35	9258.57	8669.13	8045.21	1113.1
CAC0279	Peptidil-prolyl cis-trans isomerase	4158.85	3203.62	2340.64	4927.58	2265.09	2621.89	3830.81	3089.83	3492.89	4669.3
CAC0280	Molybdate transport system, permease component	81.5781	72.2072	3018.31	270.422	1215.56	855.155	99.8316	132.865	275.11	300.597
CAC0281	Molybdate-binding periplasmic protein	319.017	338.179	9185.25	1173.94	2472.23	2472.23	358.595	462.06	870.774	1201.16
CAC0282	Cytosine/guanine deaminase related protein	105.262	96.7008	830.977	333.589	147.548	55.6981	97.0847	93.7292	110.584	266.152
CAC0283	Molybdopterin biosynthesis protein	12.2452	13.4644	9.31784	14.2264	10.868	18.873	7.41364	7.13903	7.41364	11.1131
CAC0284	NAD-dependent deacetylase	2425.12	2145.02	2431.12	4564.11	5816.25	3356.58	2074.12	1643.87	1866.85	4271.3
CAC0285	DNA-damage repair protein, dinP/uvrX ortholog	5223.38	4973.73	6783.75	11137	16980.3	9567.76	4736.3	3671.13	4254.07	9891.45
CAC0286	Uncharacterized membrane protein	31.569	32.9477	31.8431	58.4724	134.071	325.545	35.1603	22.0034	22.9526	19.519
CAC0287	Uncharacterized membrane protein	14.4778	20.4804	23.699	40.809	44.0801	48.5767	25.3893	13.0043	16.5177	11.723
CAC0288	ABC transporter, ATP-binding protein	12.7177	17.3482	17.0131	25.6508	26.6889	10.7361	20.0414	13.4644	12.0814	4.60711
CAC0289	Response regulator (CheY domain, HTH domain)	117.263	151.166	77.6394	72.9109	6.48715	114.828	94.4824	113.376	92.9778	32.3428
CAC0290	Sensory transduction histidine kinase	370.492	384.455	265.193	292.903	253.001	356.123	257.615	266.993	218.135	224.242
CAC0291	bifunctional homocysteine S-methyltransferase/5,10-methylenetetrahydrofolate reductase protein	384.455	345.384	553.828	706.593	196.49	108.296	356.964	295.09	322.17	463.102
CAC0292	hypothetical protein CAC0292	619.301	569.919	1039.61	1437.57	290.861	30.2561	506.134	470.651	528.472	752.377
CAC0293	MccF-like protein	1752.27	1424.95	1206.92	1065.55	1762.51	1508.24	1439.13	1423.07	1404.39	1079.46
CAC0294	Magnesium and cobalt transporter	1759.29	1382.28	1248.7	1147.84	761.642	680.792	1427.49	1366.72	1267.92	1012.68
CAC0295	Metal-dependent amidohydrolase	3.07039	4.30946	4.1249	4.89865	8.05909	75.2798	3.18049	5.62117	3.1469	2.92618
CAC0296	Zn-finger containing protein, csfB B.subtilis homolog	15.7671	18.2007	12.3073	22.3374	7.46568	5.58905	12.3449	12.4449	13.3335	13.678
CAC0297	Lysine decarboxylase	1901.15	2568.9	2940.12	5240.45	359.981	250.834	1801.67	2352.16	2222.03	3590.92
CAC0298	Guanylate kinase	679.536	913.737	1118.84	1645.38	112.688	97.4511	736.607	850.137	822.101	1116.71
CAC0299	Protein from nitrogen regulatory protein P-II (GLNB) family, ortholog YAAQ B.subtilis	2850.18	2882.14	3169.65	6087.61	3661.98	1933.19	3154.2	2627.23	2850.18	6344.68
CAC0300	DNA polymerase III subunit delta'	2016.54	2291.81	2558.63	4632.74	1580.83	333.589	2405.83	2312.58	2262.75	5258.29
CAC0301	Signal peptidase II (PSP1) homolog, YAAT B.subtilis ortholog	5916.66	5159.87	5856.54	10217.5	3398.16	2868.12	5686.72	5474.16	5127.07	12150.3
CAC0302	Predicted metal-binding protein of ferredoxin fold	596.305	569.218	535.765	803.973	623.305	102.684	565.561	576.349	510.044	1068.78
CAC0303	Ferredoxin	4003.16	2199.95	2365.93	2914.65	6198.85	11544.6	2400.6	1741.66	1520.42	2756
CAC0304	Chemotaxis motility protein A, gene motA	9735.43	8888.82	9514.88	2627.23	1246.17	1313.73	6131.69	7397.73	5708.84	2222.03
CAC0305	Chemotaxis motility protein B, gene motB	2845.09	2695.22	3551.46	1014.09	1263.71	739.61	1831.34	2255.17	2009.4	697.92
CAC0306	SAM-dependent methyltransferase	444.963	473.301	372.588	394.931	236.123	396.632	331.227	539.845	400.07	355.49
CAC0307	Predicted methyltransferase	418.547	541.029	408.7	460.572	352.265	102.593	447.173	690.621	496.605	416.779
CAC0308	Cell wall-associated hydrolase	22527.4	25196.7	21666.3	20345.3	6403.78	7580.62	26562.5	23676.1	24668.7	19730.4
CAC0309	Cell wall-associated hydrolase	650.24	705.72	809.356	1022.45	275.11	39.6823	827.081	854.242	976.264	974.908
CAC0310	Regulators of stationary/sporulation gene expression, abrB B.subtilis ortholog	3244.24	2621.89	1919.71	731.346	1441.49	1614.42	450.376	363.584	276.587	133.789
CAC0311	PolyA polymerase	505.613	429.546	662.255	638.562	339.267	99.8316	326.776	296.434	341.025	214.37
CAC0312	hypothetical protein CAC0312	678.597	500.56	475.452	400.753	2455.24	2222.03	455.665	412.483	442.261	1752.27
CAC0313	Phage shock protein A	2372.16	1701.07	1866.85	1789.66	5671.77	4927.58	1616.87	1415.51	1638.53	7070.93
CAC0314	Uncharacterized protein homolog YKRK B. subtilis	290.861	247.537	225.246	185.687	602.6	139.953	351.177	341.025	314.437	881.869
CAC0315	Predicted acetyltransferase	47.2512	41.8858	54.7869	48.3257	173.467	2.2893	69.8069	68.7094	58.3526	159.525
CAC0316	Ornithine carbomoyltransferase	1139.26	1380.16	26262.1	122.534	560.181	407.63	3895.04	867.892	9126.96	297.374
CAC0317	Sensory transduction histidine kinase	202.875	318.384	1141.83	229.91	576.349	878.581	279.445	261.606	938.169	122.139
CAC0318	Membrane permease, predicted cation efflux pumps	139.787	206.768	584.095	194.296	573.593	543.273	178.042	200.639	560.181	106.352
CAC0319	ABC transporter ATP-binding protein	154.418	211.325	617.435	222.22	669.317	730.4	196.789	204.949	569.919	132.484
CAC0320	Predicted permease	273.254	312.998	614.587	275.84	843.69	1471.98	293.362	279.843	683.284	211.075
CAC0321	Response regulator (CheY-like domain, HTH domain)	713.543	668.402	757.099	628.098	818.374	467.837	520.104	410.625	637.864	530.953
CAC0322	Sensory protein, containing EAL-domain	3411.67	2511.2	2517.79	1720.46	1392.94	533.005	1759.29	1377.57	1417.68	1445.64
CAC0323	Sensory transduction histidine kinase	17.2876	17.4738	23.6718	39.3945	9.16706	2.84634	15.2872	21.4267	24.1695	44.0801
CAC0324	TPR repeats containing protein	1070.51	881.869	1201.16	1673.78	399.159	102.48	861.309	816.169	1007.12	1578.5
CAC0325	Uncharacterized membrane protein, homolog of YtaF B.subtilis	176.612	150.701	169.966	476.555	1372.97	1102.88	136.638	125.283	147.845	507.051
CAC0326	recombination factor protein RarA	151.63	138.228	167.276	408.238	464.956	242.872	124.001	102.48	136.811	377.906
CAC0327	Bacterioferritin comigratory protein (AHPC/TSA family)	528.472	314.656	337.918	186.225	609.076	364.725	252.378	179.196	194.929	177.442
CAC0328	Predicted metal-dependent hydrolase	1017.15	864.338	1123.4	2763.46	1782.56	1057.86	803.973	830.184	1032.4	4325.38
CAC0329	Sporulation specific penicillin-binding protein	2409.95	1995.2	1540.96	1017.15	313.944	480.435	1789.66	1524.18	1445.64	888.202
CAC0330	prolipoprotein diacylglyceryl transferase	2365.93	2080.67	1710.81	1664.59	310.577	1805.66	1659.08	1391.31	1173.94	850.137
CAC0331	Uncharacterized membrane protein, homolog of YPAA B.subtilis	155.99	133.789	81.8465	116.249	64.1232	9.7667	101.162	65.2275	60.1569	85.0814
CAC0332	Beta-mannanase	510.044	470.098	655.526	224.94	7797.37	5258.29	2897.89	1375.52	3398.16	10829.9
CAC0333	Hypothetical protein, CF-7 family	9185.25	10507.3	7549.98	9309.08	2860.16	2487.4	9309.08	7877.06	8081.25	7227.11
CAC0334	Hypothetical protein, CF-21 family	395.172	454.681	298.044	361.277	595.635	1450.99	380.273	397.157	351.832	281.338
CAC0335	Hypothetical protein, CF-7 family	185.687	255.79	114.517	133.614	245.617	115.055	196.984	219.568	184.427	108.101
CAC0336	Hypothetical protein, CF-22 family	104.167	136.219	61.2247	65.9048	61.6434	295.711	115.549	130.8	108.866	58.7301
CAC0337	Hypothetical protein, CF-22 family	32.4285	38.4607	20.1667	16.5414	18.1476	59.2381	32.89	34.0813	30.4179	15.0098
CAC0338	Mono-ADP-ribosyltransferase C3 precursor; CF-7 family	45.3793	48.3257	34.6117	33.4205	16.1712	77.0929	42.534	45.2844	42.4189	38.3108
CAC0339	ADP-ribosylglycohydrolase	53.8706	45.2044	30.9915	26.8304	38.3613	115.719	35.9514	40.4823	41.2463	24.6101
CAC0341	Predicted membrane protein	42.534	41.3876	36.0008	30.3025	72.5864	1538.73	45.465	49.7434	46.4162	40.1817
CAC0342	hypothetical protein CAC0342	11.1131	8.88328	11.3389	6.74048	15.3466	33.1203	12.1831	11.9287	12.5029	2.94699
CAC0343	Hypothetical protein, CF-23 family	22.1561	19.8922	15.4307	12.8724	15.4627	155.045	22.9526	26.2908	21.0909	13.7382
CAC0344	hypothetical protein CAC0344	3.73065	2.62489	2.43183	2.50635	2.57811	4.66368	2.48884	2.87594	2.49635	6.33774
CAC0345	hypothetical protein CAC0345	6.63348	8.80254	5.03489	5.89713	30.3025	95.572	7.55814	7.21227	5.97139	8.76254
CAC0346	hypothetical protein CAC0346	13.4159	15.3466	18.3055	21.728	7.6288	11.0727	14.2601	14.6393	17.9267	22.9526
CAC0347	hypothetical protein CAC0347	28.9293	24.6101	34.0256	46.1343	23.699	21.9175	21.1327	22.9342	29.9532	33.0596
CAC0348	Hypothetical protein, CF-21 family	78.6683	84.9424	122.019	149.122	23.6718	6.79828	76.0568	75.0752	93.4286	113.893
CAC0349	Predicted membrane protein	480.435	416.23	376.8	473.301	30.7798	71.2646	366.821	360.489	373.232	404.845
CAC0350	hypothetical protein CAC0350	461.105	399.159	365.847	499.444	45.5838	60.7341	333.589	374.05	353.395	364.141
CAC0351	hypothetical protein CAC0351	242.584	256.732	221.506	255.497	35.4646	2.48178	200.639	227.002	219.568	212.224
CAC0352	Uncharacterized conserved membrane protein, SANA family	29.8463	36.2965	43.0731	30.9465	41.6427	64.3665	31.4867	47.8576	66.65	60.9414
CAC0353	2,3-cyclic-nucleotide 2'phosphodiesterase (duplication)	652.293	531.821	827.081	619.301	1988.6	2684.13	791.231	877.265	1341.91	1325.08
CAC0354	Uncharacterized membrane protein	38.6617	38.9243	24.9732	40.1817	125.032	553.197	43.2229	36.7822	30.4796	34.5244
CAC0355	Putative polygalacturonase (pectinase)	575.114	713.543	779.831	872.9	242.181	173.216	795.489	866.001	927.72	916.933
CAC0356	hypothetical protein CAC0356	7.41364	7.3915	12.3944	9.28684	9.24577	7.7896	30.7798	34.1558	33.0596	34.7574
CAC0357	Permease of the Na:galactoside symporter family	10.5406	16.8288	18.1015	14.4778	267.643	96.852	41.7457	47.2512	48.9796	46.4872
CAC0358	Predicted xylanase/chitin deacetylase	25.4265	20.9896	18.1476	16.433	218.135	857.084	86.3846	87.3822	80.6268	95.2611
CAC0359	Similar to yteR (Bacilus subtilis)	6.31185	3.95949	4.93153	6.15718	154.727	401.276	55.1061	58.1713	52.8152	88.0091
CAC0360	Transcriptional regulator, LacI family (HTH lacI domain), B.subtilis degA ortholog	541.804	579.543	415.236	470.651	232.743	242.584	372.588	316.125	324.447	416.23
CAC0361	2-deoxy-D-gluconate 3-dehydrogenase	21.6773	19.9369	15.114	16.5989	26.1425	296.434	21.6773	18.4928	17.813	14.968
CAC0362	hypothetical protein CAC0362	9.04788	7.57471	7.36192	5.54521	12.8179	20.5091	6.63348	6.6672	6.5184	3.61836
CAC0363	Deoxyinosine 3'endonuclease	141.774	134.294	117.122	126.697	47.5762	222.853	90.7272	133.789	125.19	105.024
CAC0364	Metal-dependent hydrolase of the metallobeta-lactamase superfamily	57.1252	65.2275	49.4863	53.085	29.0391	11.1451	39.6823	59.9516	56.3756	41.8858
CAC0365	Phosphoglycerate dehydrogenase	107.958	138.588	250.53	77.0306	231.024	228.023	80.767	139.495	135.285	136.423
CAC0366	Predicted permease	7.36192	9.13993	82.1214	10.0316	29.3725	114.085	4.60711	16.5177	13.0994	15.5823
CAC0367	Arginine degradation protein (gene rocB)	33.1203	44.215	347.677	50.2854	259.571	498.19	29.0391	59.5256	50.2854	76.1617
CAC0368	4-aminobutyrate aminotransferase	11.2915	13.3004	74.2067	12.0814	81.5781	275.467	10.2232	13.3004	12.2452	13.0448
CAC0369	Predicted acetyltransferase	28.867	17.2466	18.4928	18.2604	44.553	26.1425	17.9267	9.48479	12.6732	10.2781
CAC0370	Cation efflux system protein, AcrB/AcrF/AcrD family	100.689	80.6268	53.9745	58.5706	114.687	125.19	79.7838	64.5843	58.1713	77.6394
CAC0371	Response regulator (CheY-like domain and HTH domain)	38.6001	34.6117	30.1664	38.0083	21.5267	52.8778	31.9061	19.6842	25.5987	38.8754
CAC0372	Sensory transduction histidine kinase (HisKA and HATPase damains)	251.935	272.159	259.976	289.671	31.0712	43.8327	218.509	173.989	204.949	203.97
CAC0373	ABC transporter, ATP binding protein	126.454	123.506	99.4223	120.544	55.1061	388.446	206.225	180.013	176.033	174.135
CAC0374	Similar to ABC transporter (permease)	56.2678	55.0114	43.614	39.1098	11.3718	19.4045	73.1772	60.1569	62.4138	52.8778
CAC0375	aminotransferase A	88.2497	94.9754	1370.55	187.559	559.254	306.641	86.8168	96.5406	204.662	243.201
CAC0376	N-dimethylarginine dimethylaminohydrolase (similar to ykgA B.subtilis)	9.28684	8.74269	76.8811	15.6254	144.99	303.251	5.58905	10.9465	10.7361	20.8476
CAC0377	Amino acid (glutamine) ABC transporter, permease component	19.9369	20.8476	225.851	31.378	265.899	233.051	17.2876	35.768	35.6366	57.6331
CAC0378	Glutamine ABC transporter, ATP-binding protein (gene glnQ)	38.0684	45.7188	486.903	86.3846	583.376	915.013	38.8163	71.1443	74.0425	80.2128
CAC0379	Transcriptional regulator, GntR family	520.104	586.354	1065.55	324.447	287.674	324.447	425.564	432.963	488.219	228.278
CAC0380	Periplasmic amino acid-binding protein	5816.25	6198.85	36907.6	551.163	760.394	962.118	12497.7	3482.42	17269.6	542.61
CAC0381	Methyl-accepting chemotaxis protein	653.283	695.727	471.468	1188.07	1619.88	1348.66	708.9	735.407	687.612	1203.26
CAC0382	Possible transcriptional regulator of levanase operon, AAA-ATPase domain (NtrC family), fused to 2 BglG-like domains, ortholog of B.subtilis levR	260.27	350.024	481.328	1242.49	2511.2	1881.79	780.917	916.933	843.69	1293.19
CAC0383	PTS cellobiose-specific component IIA	15.3466	17.7402	114.687	81.4654	396.334	128.09	91.3853	213.546	96.0034	82.8108
CAC0384	PTS system, cellobiose-specific component BII	70.2166	50.0901	774.94	217.968	1919.71	1684.97	407.143	698.43	395.867	254.123
CAC0385	Beta-glucosidase	181.322	81.933	1869.65	218.354	4325.38	4985.85	737.744	839.166	761.642	384.455
CAC0386	PTS cellobiose-specific component IIC	750.392	292.521	9735.43	894.531	16308.3	14273	2809.78	2763.46	2498.47	999.206
CAC0387	hypothetical protein CAC0387	111.801	42.7354	784.557	86.8168	275.84	127.905	361.797	434.628	366.494	95.572
CAC0388	hypothetical protein CAC0388	2.92618	2.37232	2.27358	2.3995	21.4899	2.39048	2.37992	5.83724	2.33858	2.46982
CAC0389	hypothetical protein CAC0389	1035.64	114.085	10.0316	17.0131	101.162	232.743	120.373	42.0647	92.8562	112.688
CAC0390	Cystathionine gamma-synthase	7275.33	741.992	84.179	165.956	1817.1	1826.87	544.818	238.143	602.6	635.683
CAC0391	Cystathionine beta-lyase	28.8117	5.65122	2.82556	3.36784	82.8108	32.9477	6.01967	2.52576	3.94896	7.55814
CAC0392	Peptodoglycan-binding domain	26.0995	13.8752	25.5616	77.2082	1024.68	963.532	26.0404	28.0902	38.7448	293.362
CAC0393	KDG operon repressor (gene kdgR), LacI family	424.59	542.61	447.173	1358.59	926.012	992.448	413.686	362.634	322.482	1217.06
CAC0394	Deoxyphosphogluconate aldolase (gene kdgA)	248.805	311.169	406.56	1024.68	1445.64	1928.38	322.482	267.349	259.571	874.301
CAC0395	2-keto-3-deoxygluconate kinase (gene kdgK)	197.358	231.024	222.094	462.06	578.372	603.279	254.123	207	180.866	425.564
CAC0396	3-hexulose-6-phosphate synthase (D-arabino-3-hexulose-6-phosphate formaldehyde lyase)	104.489	118.565	116.113	243.201	349.296	58.6572	134.452	108.296	101.684	219.1
CAC0397	Predicted sugar phosphate aminotransferase involved in capsule formation	182.787	200.93	177.683	367.213	726.434	1492.05	199.135	174.135	160.171	330.32
CAC0398	Uncharacterized small conserved protein, homolog of YUKE/YFJA B.subtilis	6.88993	13.5021	6.01967	8.45804	30.9915	37.9431	6.48715	5.7882	5.7882	3.76758
CAC0399	Hypothetical protein, CF-24 family	128.938	139.495	106.057	139.953	292.521	796.739	110.753	105.452	93.5941	107.958
CAC0400	Hypothetical protein, CF-19 family	19.8922	21.1327	22.7658	19.8284	11.6531	10.6352	11.2033	7.65496	13.3004	4.67739
CAC0401	Hypothetical protein, CF-24 family	120.65	117.122	111.801	132.276	201.771	827.081	102.191	106.528	88.3875	109.202
CAC0402	Possible transcriptional regulatory protein, AsnC family	3.61836	5.88453	3.33293	3.26071	3.15926	3.71347	3.79831	5.92826	3.57179	5.7882
CAC0403	Secreted protein contains fibronectin type III domains	99.5267	117.263	83.5587	101.162	11.0193	30.896	91.4766	111.226	89.6025	63.3786
CAC0404	Serine/threonine protein kinase fused to TPR repeats domain	90.2831	125.92	110.456	178.042	50.8943	129.516	104.839	131.933	116.644	143.191
CAC0405	hypothetical protein CAC0405	10.7042	17.5911	14.4503	18.1015	6.28695	14.4778	16.1245	18.8463	17.7402	10.0316
CAC0406	Predicted membrane protein, containing FHA domain	67.0915	84.4599	83.1331	107.368	31.795	33.6679	74.7967	103.34	84.9424	109.819
CAC0407	PP2C phosphatase family	55.8461	69.5413	55.3877	82.3472	145.625	528.472	66.8208	77.3637	67.5141	86.9637
CAC0408	DNA segregation ATP-ase FtsK/SpoIIIE (three ATPase), contains FHA domain	192.015	214.37	141.057	174.653	205.275	168.741	242.872	247.537	202.875	176.348
CAC0409	hypothetical protein CAC0409	282.071	283.661	212.224	268.6	413.686	617.435	284.395	297.188	265.193	226.493
CAC0410	Uncharacterized small conserved protein, homolog of YUKE/YFJA	658.078	526.749	500.932	427.941	1158.45	1203.26	460.572	438.817	376.8	330.706
CAC0411	Uncharacterized small conserved protein, homolog of YUKE/YFJA	110.456	92.0299	112.978	89.9105	69.0403	2.69073	99.5267	93.9861	85.2491	69.4272
CAC0412	TPR-repeat-containing protein	114.517	111.399	96.0034	78.5847	8.12505	2.50635	109.202	125.19	100.689	66.2548
CAC0413	Uncharacterized small conserved protein, homolog of YUKE/YFJA	165.463	137.741	114.228	76.3084	44.215	17.5911	153.503	122.369	114.828	73.5461
CAC0414	hypothetical protein CAC0414	668.402	644.121	510.044	474.054	177.442	70.5701	407.63	535.23	408.238	458.349
CAC0415	TPR-repeat-containing protein	899.786	1011.52	955.423	911.204	159.658	54.3748	636.528	1067.36	803.146	760.394
CAC0416	TPR-repeat-containing protein	386.39	453.139	407.143	436.991	232.457	32.4285	312.694	450.376	348.89	380.273
CAC0417	Similar to arsenate reductase	41.0504	33.6679	36.0728	41.6427	38.1272	57.9362	28.6545	18.0217	24.9732	30.1074
CAC0418	Predicted phosphatase, HAD family	119.058	88.0091	93.5941	151.63	191.674	122.369	84.8222	53.1465	68.2345	148.28
CAC0419	Predicted membrane protein	218.87	227.662	202.332	269.349	34.7574	33.6164	185.957	178.042	166.508	192.928
CAC0420	Conserved membrane protein, possible homolog of CAAX-like membrane endopeptidase	226.219	256.35	224.94	282.693	189.198	74.6688	235.454	225.558	213.546	272.802
CAC0421	Uncharacterized membrane protein	539.845	436.021	287.3	200.122	102.593	217.968	154.727	152.093	128.257	102.052
CAC0422	Transcriptional antiterminator licT	33.2855	39.5774	43.4197	42.4189	166.334	236.305	269.349	330.32	238.415	231.765
CAC0423	Fusion: PTS system, beta-glucosides specific IIABC component	17.2466	15.248	22.4757	7.41364	120.079	152.363	123.112	80.2128	39.7678	19.3164
CAC0424	Fructokinase	13.6085	12.8724	20.2238	6.13438	51.5172	84.9424	101.049	64.8302	30.1074	18.7141
CAC0425	Sucrase-6-phosphate hydrolase (gene sacA)	77.5534	55.2823	48.7613	42.8338	237.006	673.231	217.306	120.231	68.0572	63.1332
CAC0426	Transcriptional regulator (HTH_ARAC-domain)	542.61	464.956	500.56	537.724	878.581	2850.18	534.627	367.616	337.439	577.311
CAC0427	Glycerol-3-phosphate ABC-transporter, permease component	8.91777	6.42515	7.4315	15.248	19.3526	69.8069	9.51605	7.96805	6.37216	26.9715
CAC0428	Sugar permease	11.2033	8.42527	11.4517	18.8463	28.9293	84.179	15.0311	13.5706	12.3073	33.4761
CAC0429	Glicerol-3-phosphate ABC-transporter, periplasmic component	18.9902	18.9182	12.9354	17.2116	39.6823	194.929	17.5911	17.2116	13.8752	35.7097
CAC0430	Glycerophosphoryl diester phosphodiesterase	114.085	98.4639	49.5804	44.4285	62.0468	65.9048	69.9837	64.2795	49.3303	58.0986
CAC0431	Hypothetical protein, YitT family	7.9393	8.91777	10.6352	7.10888	17.639	213.546	9.10016	12.5404	7.21227	2.66556
CAC0432	Methyl-accepting chemotaxis protein	2777.89	2307.57	2177.32	837.369	1759.29	1972.96	1597.11	1661.74	1616.87	365.847
CAC0433	Methyl-accepting chemotaxis protein	3476.03	2815.78	3590.92	3226.68	21420.5	26262.1	7877.06	7192.46	7797.37	12737.3
CAC0434	2-C-methyl-D-erythritol 2,4-cyclodiphosphate synthase	4744.46	3869.45	2422.88	2291.81	24668.7	20580.2	15133.8	15036.8	13184.2	21420.5
CAC0435	hypothetical protein CAC0435	6.26374	3.79831	9.16706	5.60254	483.648	408.238	41.4709	31.156	38.6617	49.3991
CAC0436	Predicted xylanase/chitin deacetilase, similar to yxkH B.subtilis	263.252	401.276	271.435	202.875	11.2915	96.0034	307.441	436.991	322.962	216.348
CAC0437	Sensory transduction histidine kinase	127.568	161.048	501.877	125.598	33.6164	8.16246	139.787	223.044	190.783	173.467
CAC0438	Predicted metal-binding protein	610.917	736.607	597.958	1299.7	932.348	288.739	664.295	529.235	699.623	1817.1
CAC0439	hypothetical protein CAC0439	25.0369	21.7852	16.0104	21.5525	7.80922	7.4315	17.0131	29.0947	23.699	30.1994
CAC0440	Homolog of osmotically induced OSMY protein of E.coli	7.55814	7.29014	5.83724	9.51605	43.2229	78.9608	8.49074	9.24577	9.04788	10.2423
CAC0441	Uncharacterized conserved membrane protein of SANA family	134.452	163.496	155.414	359.981	112.545	98.8886	167.611	155.414	174.135	755.958
CAC0442	Permease, putative chloride channel	519.305	697.411	350.794	341.658	47.2512	125.283	519.305	549.64	462.422	392.011
CAC0443	Methyl-accepting chemotaxis protein	170.538	137.574	346.237	46.066	2089.79	1980.65	2181.05	2093.67	1851.23	773.808
CAC0444	Na/H antiporter (napA)	75.9704	86.0377	69.2928	62.8454	25.9002	60.3043	186.702	258.972	202.332	305.239
CAC0445	Protein, containing LuxR family transcriptional regulator HTH domain	103.402	87.2472	56.5834	42.2942	12.9354	5.08691	76.5501	79.3676	71.0031	61.511
CAC0446	Hydrolase of MutT (Nudix) family	135.285	130.173	95.4002	91.3853	13.6348	31.9061	94.8416	99.1395	106.057	118.565
CAC0447	FeoA protein, involved in Fe2+ transport	1923.31	1520.42	1899.41	1445.64	289.411	935.942	1040.88	501.877	867.892	1629.96
CAC0448	Ferrous iron transport protein B (feoB-2)	3590.92	2897.89	2448.55	2127.82	275.467	132.484	1605.18	741.111	1423.07	3421.17
CAC0449	hypothetical protein CAC0449	149.577	155.414	96.3156	103.576	21.728	97.0847	58.3526	53.6233	72.7521	236.123
CAC0450	Response regulator (CheY-like and HTH domains)	37.9431	40.596	34.2864	54.5644	12.3073	7.6288	33.7785	33.1846	32.3428	49.4863
CAC0451	Sensory transduction histidine kinase (HAMP, HisKA, HATPase domains)	189.198	207.225	187.559	255.79	67.5141	50.5761	131.763	188.532	172.368	217.657
CAC0452	Permease	3521.2	2552.38	1308.41	1164.77	456.839	18.596	1787	1434.16	1080.11	503.586
CAC0453	ABC-transporter, ATP-binding protein	401.897	440.612	537.071	548.736	308.028	1204.92	393.571	428.837	415.885	382.714
CAC0454	Predicted ATP transporter permease component	306.641	319.017	339.267	266.771	333.589	38.3613	285.488	299.194	281.658	178.962
CAC0455	hypothetical protein CAC0455	36.8861	37.8202	38.3613	34.0256	10.457	25.7296	28.8117	30.9915	36.8224	23.749
CAC0456	ATP-dependent protease (lonA)	820.947	792.321	824.04	6534.14	17689.3	19020.7	1008.42	675.02	802.36	3688.96
CAC0457	Transcriptional regulator, AcrR family	624.757	830.977	610.147	4079.52	3810.33	6675.39	726.434	648.2	725.134	2850.18
CAC0458	Permease	575.679	660.972	426.457	553.197	500.56	508.453	550.34	941.443	1312.17	1237.75
CAC0459	NtrC family transcriptional regulator (PAS and AAA domains)	353.395	469.254	371.073	708.403	640.778	2234.6	334.518	336.057	356.964	454.681
CAC0460	CBS-domain containing protein, YHDP B.subtilis ortholog	1024.68	726.434	675.02	936.57	419.143	846.002	634.223	525.986	481.328	547.873
CAC0461	Mercuric resistance operon regulatory protein, MerR family	569.218	498.601	358.958	413.686	65.7767	46.2114	381.398	408.7	295.711	258.264
CAC0462	Protein of short-chain alcohol dehydrogenase family	1223.81	1056.57	637.864	564.778	409.185	550.34	814.153	741.992	495.524	389.488
CAC0463	Serine protease Do (heat-shock protein)	8.62545	9.00901	10.4071	11.754	49.4863	170.308	8.02309	7.60458	6.13438	16.2017
CAC0464	Protein, related to divalent cations, tolerance CutA family	74.7967	67.9639	58.9474	77.6394	274.405	122.534	70.9071	49.3991	49.9579	64.1232
CAC0465	Predicted transcriptional regulator, dicA/hipB/ansR family	394.134	346.813	313.378	472.106	85.8172	184.427	287.3	249.504	260.27	420.052
CAC0466	hypothetical protein CAC0466	8.45804	6.63348	8.82436	12.6329	21.0409	15.4627	7.60458	5.27117	5.58905	4.36367
CAC0467	Uncharacterized membrane protein, homolog of YDAH B.subtilis	19.1454	16.4573	15.3466	14.2601	18.596	69.2928	16.573	16.3732	14.5983	3.16592
CAC0468	HAD superfamily hydrolase	36.4567	36.6451	41.1614	45.7958	118.927	96.7008	31.795	24.3474	25.9622	27.481
CAC0469	Spore maturation protein A (gene spmA)	13.3335	14.4503	13.0043	11.3389	13.1943	108.727	8.22988	7.18681	6.69756	4.25364
CAC0470	Spore maturation protein B (gene spmB)	20.5533	29.8189	28.2015	26.1425	71.6658	79.8998	13.5706	11.5048	13.7814	4.95541
CAC0471	GrpE protein HSP-70 cofactor	504.596	509.078	651.711	1082.66	481.328	222.22	609.076	628.813	707.558	1475.36
CAC0472	DnaK protein (heat shock protein), HSP70/DnaK family	913.737	1035.64	1553.71	2670.18	2744.71	2947.29	1152.42	1358.59	1540.96	2784.85
CAC0473	DnaK protein (heat shock protein), C-terminal region has VWA type A domain	344.922	371.565	555.757	662.255	1387.02	1201.16	332.179	415.236	432.051	564.778
CAC0474	ACT domain containing transcriptional regulators, related to gcvR of E.coli	710.594	664.295	869.04	438.817	637.864	405.488	454.273	610.147	507.783	287.674
CAC0475	HD-GYP domain	1714.21	1601.99	1597.11	827.081	1437.57	1086.95	1022.45	1389.17	1104.2	582.613
CAC0476	peptidase T	1447.63	1315.72	1980.65	1956.02	3292.18	4584.63	1095.32	1147.84	1313.73	1826.87
CAC0477	AP superfamily	1605.18	1592.1	2552.38	2517.79	1432.39	1641.81	1532.1	1752.27	1734.67	2472.23
CAC0478	hypothetical protein CAC0478	1417.68	1102.88	1360.08	793.998	256.35	59.0325	1051.7	1033.95	984.616	763.204
CAC0479	hypothetical protein CAC0479	7397.73	5316.39	4535.54	2048.78	778.686	1081.6	5177.79	4584.63	3713.4	1814.85
CAC0480	anaerobic ribonucleoside triphosphate reductase	5159.87	3460.79	3393.33	1823.13	1067.36	841.048	2552.38	4500.18	2947.29	1046.93
CAC0481	Anaerobic ribonucleoside-triphosphate reductase activating protein, gene nrdG	898.711	766.198	731.346	565.561	916.933	2060.27	518.673	908.256	667.656	234.333
CAC0482	Zn-dependent hydrolase of the metallo-beta-lactamase superfamily	624.09	671.039	416.779	691.724	1257.22	1003.33	539.845	480.435	513.368	982.867
CAC0483	Conserved membrane protein, possible homolog of CAAX-like membrane endopeptidase	757.099	706.593	793.998	656.324	182.787	116.978	847.337	722.97	772.487	597.958
CAC0484	Phosphomannomutase	3869.45	4318.5	2921.29	1869.65	258.784	159.525	4048.46	3857.99	3312.17	1360.08
CAC0485	TRNA-processing ribonuclease BN	90.9093	77.8032	42.9672	36.9811	28.295	80.767	64.9267	68.2345	47.0837	44.96
CAC0486	hypothetical protein CAC0486	195.35	200.122	128.777	162.634	69.8813	15.508	141.165	142.014	121.272	160.291
CAC0487	Uncharacterized protein, ortholog of Thermotoga maritima (4981823)	41.1614	41.7457	38.8163	39.6277	17.7402	62.5962	48.8222	40.4301	61.511	81.8465
CAC0488	hypothetical protein CAC0488	58.7301	41.0504	53.6233	67.3	52.0738	36.7044	50.7243	39.4931	47.6765	83.4447
CAC0489	4'-phosphopantetheinyl transferase	87.2472	105.55	93.2854	99.8316	2.998	13.1541	75.5864	91.7296	99.5267	96.852
CAC0490	Predicted sugar kinase, N-terminal region - uncharacterized conserved protein	148.912	185.255	149.732	152.363	33.4205	75.5864	152.717	190.015	172.089	133.614
CAC0491	Uncharacterized probably secreted protein, homolog of YDCC B.subtilis	99.0319	111.226	105.896	101.88	78.3211	46.6459	82.1214	105.759	99.4223	70.5701
CAC0492	alanine racemase	297.726	421.672	288.198	230.249	139.953	17.7745	251.935	300.597	262.599	134.702
CAC0493	Uncharcterized small conserved protein, YhhG family	1219.08	1182.12	1169.35	1499.54	468.155	294.025	825.431	769.34	735.407	836.14
CAC0494	PemK family of DNA-binding proteins	1884.73	1814.85	2002.85	2850.18	806.81	757.099	1401.61	1199.15	1175.68	1495.17
CAC0495	Thiamine monophosphate syntase	169.966	239.082	216.118	253.81	21.0909	75.0752	134.294	235.162	173.721	153.503
CAC0496	Uncharacterized conserved protein, YitT family	361.797	510.044	454.681	535.765	153.306	449.893	318.384	525.451	389.488	270.422
CAC0497	Cell division ATP-binding protein	5454.62	6868.32	5890.49	7549.98	1226.72	1445.64	5530.72	6447.27	5686.72	4857.52
CAC0498	Cell division protein (ftsX)	3084.63	4357.16	4646.21	5497.31	1450.99	858.026	3176.8	4093.66	3802.82	3233.48
CAC0499	Carboxyl-terminal protease	3551.46	3221.35	2723.37	2750.63	913.737	468.657	3066.4	2695.22	2676.74	2455.24
CAC0500	Membrane protein containing C-terminal PDZ domain	4346.03	4669.3	3572.9	3506.06	2164.79	2525.15	4158.85	3802.82	3629.29	2804.73
CAC0501	undecaprenyl pyrophosphate phosphatase	8.3951	6.97746	6.74048	6.77028	24.079	145.625	8.12505	4.88863	3.27262	10.0569
CAC0502	excinuclease ABC subunit B	512.304	451.818	663.195	1250.96	1267.92	829.075	488.219	459.721	553.828	1387.02
CAC0503	Excinuclease ABC subunit A (ATP-ase), (uvrA)	1007.12	1154.74	1236.58	1762.51	1297.55	1275.9	1113.1	1212.47	1282.29	1690.25
CAC0504	FHA-domain containing secreted protein	214.944	251.484	324.916	378.77	166.508	20.1667	222.094	277.619	297.188	284.395
CAC0505	Cell division membrane protein	3617.97	3617.97	3254.85	4034.56	1566.63	1234.89	3221.35	2947.29	2627.23	2587.4
CAC0506	Penicillin-binding protein	3778.35	3749.89	2904.64	3651.48	2361.63	1545.86	3606.48	3364.55	2815.78	2530.39
CAC0507	Predicted metal-dependent membrane hydrolase	1396	1738.15	1792.48	1933.19	279.843	292.521	1333.35	1568.82	1387.02	1114.37
CAC0508	excinuclease ABC subunit C	1027.25	1492.05	1502.26	1726.91	466.051	137.296	1260.75	1659.08	1612.09	1230.98
CAC0509	putative hydrolase	1676.72	2127.82	2388.8	3447.45	626.998	319.017	1960.93	2480.17	2525.15	2177.32
CAC0510	UDP-N-acetylenolpyruvoylglucosamine reductase	2882.14	3215.01	3617.97	4973.73	2689.03	2904.64	3056.41	3221.35	3112.42	2976.59
CAC0511	hypothetical protein CAC0511	1387.02	1257.22	1450.99	1976.78	3066.4	2258.81	1239.98	1263.71	1275.9	1701.07
CAC0512	hypothetical protein CAC0512	2117.55	2352.16	3582.84	5838.97	2636.54	2014.39	2287.41	2744.71	2824.96	3302.37
CAC0513	Uncharacterized conserved protein, similar to B.subtilis yvcL	1540.96	1884.73	2361.63	3102.69	639.432	803.973	1995.2	2809.78	2651.73	2352.16
CAC0514	CBS domain, similar to B.subtilis ytoI	604.771	886.887	1128.12	1355.7	130.173	114.687	803.146	1297.55	1250.96	786.984
CAC0515	hypothetical protein CAC0515	500.099	658.078	943.005	1009.9	349.561	56.9761	587.146	777.289	783.895	594.272
CAC0516	DNA polymerase III DnaE	594.943	738.815	847.337	882.948	673.231	127.752	731.346	840.208	915.914	584.095
CAC0517	6-phosphofructokinase	1113.1	1495.17	1333.35	1526.95	1011.52	215.647	1209.93	1270.69	1164.77	1366.72
CAC0518	Pyruvate kinase (pykA)	5779.66	5838.97	3045.75	4492.23	3421.17	3460.79	8888.82	9514.88	4973.73	6002.29
CAC0519	dihydroorotase	1560.93	1486.92	1005.06	1583.62	518.673	570.702	1545.86	1392.94	1271.74	1624.42
CAC0521	hypothetical protein CAC0521	11.9617	17.0733	18.3612	24.0127	40.4823	166.334	15.4627	14.0407	17.6805	30.896
CAC0522	Predicted hydrolase of the HAD superfamily	189.848	189.848	259.571	438.22	180.866	33.4761	152.363	134.702	171.028	316.125
CAC0523	SAM-dependent methyltransferase related to tRNA(uracyl-5-)-methyltransferase (trmA family)	145.142	173.467	139.144	168.55	72.2072	237.446	109.819	161.711	133.789	91.5989
CAC0524	Response regulator (CheY-like and HTH domains)	1054.6	939.758	837.369	2181.05	2784.85	2145.02	911.204	656.324	746.975	1945.44
CAC0525	Sensory transduction histidine kinase (HisKA and HATPase_c domains)	1895.89	1678.88	1380.16	3601.69	4175.99	3037.92	1671.59	1177.41	1327.49	3763.33
CAC0526	ABC transporter, ATPase component	1817.1	1889.12	1459.31	4123.28	4693.21	3763.33	1826.87	1424.95	1508.24	3857.99
CAC0527	Predicted permease, domain duplication	312.998	379.621	332.538	677.238	1508.24	1193.94	379.142	323.904	342.153	556.246
CAC0528	ABC transporter, ATPase component (two ATPase domains)	1510.13	884.532	346.813	232.743	384.455	208.591	1090.29	572.762	526.749	195.934
CAC0529	Acetylxylan esterase related enzyme	227.662	215.647	86.0377	110.584	195.594	393.136	209.222	151.037	139.953	99.1395
CAC0530	hypothetical protein CAC0530	158.727	132.775	103.402	75.0752	173.216	2.74297	211.819	151.882	150.183	97.0847
CAC0531	Transcriptional regulator, RpiR family	300.097	246.574	326.776	429.546	2282.24	6471.69	545.418	358.595	412.483	718.221
CAC0532	PTS system, arbutin-like IIBC component	3.36784	3.08321	2.63315	2.58851	31.2336	23.4748	66.0289	49.5804	42.618	49.3303
CAC0533	Maltose-6'-phosphate glucosidase (glvA)	116.453	106.057	305.801	138.424	1995.2	1701.07	1933.19	1778.38	1972.96	1990.71
CAC0534	phosphoenolpyruvate synthase	140.102	124.615	71.0031	52.8152	134.452	306.087	139.144	145.625	120.373	76.0568
CAC0535	Metal-dependent hydrolase of the beta-lactamase superfamily II	61.1123	64.5843	70.8401	91.7296	10.7851	31.4867	61.9594	60.8061	69.2928	73.9206
CAC0536	Short-chain dehydrodenase (gene dltE)	160.603	163.226	180.013	267.349	264.259	147.27	136.219	162.008	161.048	190.379
CAC0537	Acetylxylan esterase, acyl-CoA esterase or GDSL lipase family, strong similarity to C-terminal region of endoglucanase E precursor	177.683	111.037	150.53	195.074	1206.92	2388.8	143.958	129.149	143.037	228.023
CAC0538	Beta-mannanase ManB-like enzyme, contains ChW-repeats	111.677	108.597	88.9638	75.8268	25.0369	74.0425	123.506	128.63	128.777	88.5691
CAC0539	Beta-mannanase ManB, contains ChW-repeats	1043.01	874.301	395.172	297.374	21.1327	24.1267	116.113	119.414	88.5691	50.8123
CAC0540	Beta-mannanase ManB-like enzyme, contains ChW-repeats	805.36	617.435	237.006	159.214	107.368	262.119	82.8108	79.8998	61.7629	34.3435
CAC0541	SAM-dependent methyltransferase	13.5021	7.9921	7.48891	10.5098	34.8351	12.7609	10.7042	5.81299	7.84289	10.7851
CAC0542	Methyl-accepting chemotaxis protein	1566.63	1236.58	1427.49	1410.38	2299.25	2602.8	1502.26	2060.27	2145.02	1881.79
CAC0543	Methyl-accepting chemotaxis protein	61.0069	47.5762	50.0901	45.7188	143.48	284.057	63.3786	88.9638	75.5864	67.7623
CAC0544	Permease	20.08	13.3335	9.40845	5.52612	58.9474	847.337	56.3756	16.4573	12.8179	11.9925
CAC0545	Uncharacterized small protein, homolog of Treponema (6136517)	24.6502	16.8949	14.0072	13.678	13.3724	12.9069	13.5021	8.16246	11.8593	2.54551
CAC0546	Uncharacterized membrane protein, homolog of Methanobacterium (2621593)	172.368	178.454	121.272	110.126	263.252	1026.11	111.399	81.5781	74.7967	62.8454
CAC0547	Lactoylglutation lyase	247.888	219.339	186.702	186.473	65.0773	63.6362	158.513	110.753	122.139	155.567
CAC0548	Predicted metal-dependent hydrolase	211.325	185.687	289.411	526.749	1137.1	459.721	173.216	139.144	158.337	362.205
CAC0549	Predicted transcriptional regulator	167.958	138.754	159.658	273.254	304.882	21.0409	149.122	103.861	127.458	259.976
CAC0550	Possible sigma factor	3.65058	2.51784	2.72657	2.71529	2.80775	2.71529	2.54365	3.40247	3.67936	3.87612
CAC0551	Uncharacterized protein with possible cell attachment and effacing function; Cell-adhesion domain	39.9045	22.7203	15.7671	25.0022	11.3389	62.2811	49.4863	31.7074	28.1528	23.1418
CAC0552	Protein containing cell-adhesion domain	2927.01	1137.1	1091.87	1070.51	1502.26	202.672	2123.45	954.442	1124.93	722.97
CAC0553	Hypothetical protein, CF-8 family	1693.56	693.811	782.841	714.682	1191.34	34.643	1088.98	642.862	734.052	457.289
CAC0554	Autolytic lysozime (1,4-beta-N-acetylmuramidase), family 25 of glycosyl hydrolase ; peptodoglycan-binding domain	824.04	339.992	290.294	304.882	780.917	1260.75	774.94	356.964	349.561	188.532
CAC0555	Predicted membrane protein	936.57	629.987	683.284	2064.15	8081.25	10009.4	673.231	426.457	524.519	935.942
CAC0556	Uncharacterised conserved protein	1492.05	888.202	701.561	758.591	582.613	534.125	893.109	616.615	594.272	628.098
CAC0557	Predicted Zn-dependent protease with possible chaperone function	179.196	120.079	82.7336	72.317	7.65496	44.4285	145.285	101.479	78.5847	59.2381
CAC0558	hypothetical protein CAC0558	30.896	30.3569	73.0328	132.484	78.4509	4.22122	29.0947	31.9061	35.1603	104.489
CAC0559	Transcriptional regulator, MarR/EmrR family	200.93	185.957	263.637	450.981	541.029	369.119	161.418	138.588	155.414	399.159
CAC0560	Integral membrane protein similar to antibiotic resistance protein B.subtilis	453.139	401.897	343.597	490.271	523.475	349.561	401.897	324.447	300.302	731.346
CAC0561	Cellulase CelE ortholog; dockerin domain	266.152	246.789	455.281	2184.75	5240.45	5474.16	341.658	377.556	614.587	3874.13
CAC0562	Predicted membrane protein	134.826	115.905	127.283	223.553	458.349	209.547	127.13	96.0034	110.456	201.981
CAC0563	Predicted membrane protein	39.6277	33.3508	31.569	63.1332	120.544	93.9861	32.7456	28.6545	26.9715	52.649
CAC0564	Response regulator (REC, HTH domains)	120.079	96.0034	102.593	135.978	62.5962	110.346	81.8465	94.9754	86.5489	147.997
CAC0565	Histidine kinase (HAMP, HisKA and HATPase domains)	139.144	158.513	178.962	201.256	35.768	135.978	127.458	179.628	155.045	167.958
CAC0566	Malate dehydrogenase	752.377	743.872	842.139	1228.52	858.026	297.188	652.293	687.612	726.434	1084.08
CAC0567	Putative methyltransferase	9340.2	4508.78	4325.38	7114.33	7650.07	6901.91	3129.16	1701.07	2409.95	16308.3
CAC0568	aspartate-semialdehyde dehydrogenase	4380.82	3233.48	2258.81	2151.89	3937.65	5076.75	4584.63	2380.97	3004.59	1869.65
CAC0569	SACPA operon antiterminator (sacT)	14.2601	11.754	11.2566	16.4034	2.72657	2.69809	46.3167	31.8431	28.4558	59.0325
CAC0570	PTS enzyme II, ABC component	1392.94	933.477	767.605	196.984	3959.56	5590.54	216.118	182.098	87.8873	36.8861
CAC0571	Predicted transcriptional regulator	241.735	188.124	170.308	191.005	413.065	538.153	155.045	128.09	129.516	193.88
CAC0572	Predicted membrane protein	349.296	340.405	230.53	252.378	437.688	421.672	236.305	251.935	217.306	268.967
CAC0573	Uncharacterized protein, homolog YvqG B.subtilis	749.268	690.621	453.139	570.702	1468.96	933.477	480.435	504.596	458.877	629.987
CAC0574	Pectate lyase H (FS)	514.053	663.195	492.803	886.887	1439.13	1258.37	655.526	723.832	978.164	2107.56
CAC0576	hypothetical protein CAC0576	31.7074	30.0252	26.1425	52.4438	139.787	119.907	38.164	38.3108	44.215	96.5406
CAC0577	Endo-arabinase related enzyme (family 43 glycosyl hydrolase domain and ricin B-like domain)	595.635	635.309	565.561	1462.52	1805.66	282.825	610.147	528.015	639.432	1489.34
CAC0578	B12-dependent methionine synthase	897.152	410.625	322.962	280.644	1808.04	2636.54	382.714	265.481	383.279	332.962
CAC0579	Serine protein kinase (prkA protein), P-loop containing	44.1494	96.5406	122.369	138.228	250.53	83.4447	12.0527	9.70543	13.3724	18.1015
CAC0580	hypothetical protein CAC0580	127.012	236.667	371.565	462.422	911.204	660.972	62.8454	54.7869	55.6981	82.3472
CAC0581	Stage V sporulation protein R	181.095	344.922	450.981	539.177	855.155	303.583	76.8811	72.2072	71.1443	84.8222
CAC0582	Cobyrinic acid a,c-diamide synthase CobB/CbiA (CBIB protein)	264.899	167.611	159.86	136.423	52.8152	150.183	131.411	105.55	131.244	415.236
CAC0583	CBIK protein (chain A, anaerobic cobalt chelatase)	267.349	194.024	239.766	175.014	203.313	58.7301	145.436	180.866	158.727	312.694
CAC0584	Precorrin-6B methylase 1 CobL1/CbiE	476.187	381.398	446.602	309.507	614.587	103.402	282.825	365.847	302.219	478.961
CAC0585	N-terminal CheY reciever domain fused to C-terminal uncharacterized CheX-like domain	1040.88	665.601	729.319	393.571	837.369	698.43	418.547	472.106	385.833	501.877
CAC0586	CheX protein (uncharacterized ORF in chemotaxis operon)	578.372	398.152	485.704	236.305	397.664	200.122	264.008	275.467	228.821	253.485
CAC0587	flavodoxin	4500.18	858.026	1001.31	976.264	3411.67	3551.46	467.837	144.126	491.151	52290
CAC0588	hypothetical protein CAC0588	4357.16	841.048	912.336	1201.16	4545.01	2815.78	472.106	159.429	548.736	63867.5
CAC0589	Biotin-(acetyl-CoA carboxylase)ligase	163.081	128.09	193.709	221.506	228.533	23.6182	126.454	99.6489	124.357	631.029
CAC0590	Riboflavin biosynthesis protein RIBD (pirimidine deaminase and pirimidine reductase)	3378.91	1059.53	8888.82	5553.04	8763.59	7173.6	1086.95	753.248	1869.65	50112.6
CAC0591	riboflavin synthase subunit alpha	2405.83	827.081	7877.06	5275.74	9412.11	8002.99	806.81	588.072	1585.9	28453.5
CAC0592	Riboflavin biosynthes protein RIBA (GTPcyclohydrolase/3,4-dihydroxy-2-butanone 4-phosphate synthase)	3661.98	1302.6	11328.7	6708.2	16873	18453.3	1457.82	1086.95	2085.11	74150.4
CAC0593	riboflavin synthase subunit beta	5342.08	1872.56	16110.2	9819.02	23420.5	22790.4	1919.71	1553.71	3024.93	87591.9
CAC0594	pyridoxine biosynthesis protein	20345.3	23420.5	45751.7	15595	23927.9	24923.8	22790.4	16110.2	25982.8	44381.9
CAC0595	Glutamine amidotranspherase (possibly involved in histidine and purine biosinthesis)	18700.6	22160.5	42150.5	14456.7	23137.8	29954.9	23927.9	14456.7	29579.4	42953.1
CAC0596	Spore germination protein. gerKA	171.822	224.242	474.054	194.524	447.173	1370.55	288.739	218.509	393.571	394.372
CAC0597	Spore germination protein, gerKB	98.0167	157.862	299.734	90.9093	10.3187	50.5036	192.546	162.634	312.238	180.464
CAC0598	Spore germination protein, gerKC	63.1332	112.067	216.348	69.8813	6.6672	14.3789	132.484	113.893	218.354	122.534
CAC0599	Transcriptional regulator, GntR family	220.425	255.219	281.658	238.714	318.384	358.958	275.84	210.129	268.967	248.186
CAC0600	Predicted membrane protein	151.166	164.78	197.358	202.332	100.395	15.7671	172.601	128.257	145.625	159.658
CAC0601	Unchracterized membrane protein, possible permease	120.544	135.285	133.614	178.188	146.957	197.847	110.584	107.368	112.351	156.185
CAC0602	ATP-dependent zinc metallopeptidase FtsH (cell dividion protein)	1380.16	1512.67	1358.59	2372.16	981.651	187.006	1450.99	1466.68	1524.18	2115.75
CAC0603	Superfamily I DNA and RNA helicase	350.575	363.584	313.944	482.909	432.051	189.198	369.619	352.937	343.597	393.571
CAC0604	Acyl carrier protein phosphodiesterase	203.97	218.87	211.582	314.885	183.631	71.3935	221.08	199.492	207	255.497
CAC0605	Predicted phosphatase	336.057	336.74	275.11	398.152	134.826	260.555	336.057	297.726	280.644	339.267
CAC0606	C-terminal region cation efflux system protein CZCD	279.445	297.726	297.726	326.776	490.271	1295.77	220.746	194.024	180.013	211.325
CAC0607	putative aminopeptidase 2	1337.2	916.933	944.771	1043.01	482.421	238.714	822.101	674.08	738.815	610.147
CAC0608	Diaminopimelate decarboxilase, lisA	9693.59	3810.33	1384.27	3469.46	4744.46	4736.3	6868.32	3590.92	2621.89	2244.3
CAC0609	Cyclic beta 1-2 glucan synthetase	61.8342	70.8401	65.9048	78.4509	199.135	1116.71	78.6683	96.7008	67.0915	60.3043
CAC0610	hypothetical protein CAC0610	603.919	711.755	388.011	146.653	11.0727	11.2566	101.684	135.978	117.94	15.6949
CAC0611	Predicted membrane protein, YohK family	1673.78	1956.02	791.231	329.183	35.2718	98.4639	263.252	332.962	265.481	53.8706
CAC0612	Predicted membrane protein YohJ family	526.749	599.904	246.789	108.597	14.1196	171.822	87.5035	98.0167	77.0929	14.3789
CAC0613	Spore coat protein F	25.7712	39.4931	59.8137	87.3822	466.525	773.808	46.7977	36.5888	30.0252	43.2229
CAC0614	Spore coat protein F	20.3425	35.6366	47.1349	71.6122	404.845	506.134	31.156	19.4045	20.7248	25.9622
CAC0616	Predicted membrane protein	61.6434	46.2114	39.1098	25.3893	16.8949	13.678	40.4823	37.1277	35.1126	45.7958
CAC0617	Hypothetical protein, CF-25 family	228.821	250.142	191.674	139.302	113.696	37.8703	151.166	205.706	183.631	155.414
CAC0618	Uncharacterised permease, similar to ABC transporter (permease)	66.4231	73.6461	68.0572	89.6025	398.609	960.754	58.4724	56.5834	57.5645	59.5256
CAC0619	Nitrate ABC transporter ATP binding protein	33.8352	32.8159	26.6889	45.9535	206.768	665.601	23.6718	31.4447	25.3893	29.0947
CAC0620	ABC transporter, periplasmic-binding, putative	30.6061	36.4567	42.8338	78.8444	336.74	859.358	32.3428	32.9477	40.5432	50.3962
CAC0621	Exopolyphosphatase	26.5655	22.2417	25.9622	31.2336	30.6917	167.007	21.3267	19.519	24.6502	33.7785
CAC0622	polyphosphate kinase	9.16706	10.1638	9.00901	8.3951	29.7682	4.21011	6.71302	8.76254	7.90127	6.10447
CAC0623	hypothetical protein CAC0623	86.1775	173.721	244.744	669.317	3112.42	6382.22	26.4091	19.6352	16.4034	19.2041
CAC0624	hypothetical protein CAC0624	26.234	60.9414	62.5314	179.196	1002.01	1799.56	3.16592	4.5698	3.37757	9.45094
CAC0625	Possible periplasmic aspartyl protease	714.682	1063.92	5838.97	323.904	1149.67	1808.04	730.4	1032.4	1899.41	449.134
CAC0626	tryptophanyl-tRNA synthetase	997.761	2777.89	4175.99	10629.8	5342.08	3972.26	2344.18	1022.45	711.755	5816.25
CAC0627	Transcriptional regulator, MarR/EmrR family	1163.19	2349.34	2173.99	3937.65	4093.66	3393.33	1855.44	1203.26	792.985	2927.01
CAC0628	Putative Mn transporter, NRAMR family	297.188	391.527	350.575	514.053	1129.54	1080.11	307.099	292.903	269.748	553.828
CAC0629	Predicted hydrolase of the HAD family	135.737	102.99	125.598	157.399	224.501	157.696	98.7112	83.3111	94.5992	135.737
CAC0630	Peptide chain ralease factor 3 (RF-3)	200.347	294.471	180.72	104.489	44.8538	33.2855	186.225	320.563	197.626	60.504
CAC0631	Signal transduction protein containing diguanylate cyclase/phosphodiesterase domain (GGDEF) and domain (EAL)	258.972	197.358	167.611	105.262	104.167	23.9075	206.544	158.513	146.164	85.2491
CAC0632	Predicted phosphatase	215.318	257.302	217.028	158.727	28.0146	65.6916	190.783	253.81	212.398	100.044
CAC0633	Predicted phosphatase	574.43	491.151	432.051	581.661	256.024	63.3786	396.334	421.026	350.575	413.686
CAC0634	Predicted membrane protein	2234.6	2380.97	4480.95	1370.55	488.219	720.046	2349.34	1163.19	1845.32	846.002
CAC0635	Zinc finger domain	2547.27	1465.03	1835.58	2405.83	2093.67	1497.59	1734.67	1497.59	1419.87	1589.38
CAC0636	Signal transduction protein containing diguanilate cyclase/phosphodiesterase domain (GGDEF)	3160.81	3136.74	3802.82	5431.19	481.931	443.977	2530.39	2932.45	2517.79	3160.81
CAC0637	tyrosyl-tRNA synthetase	1275.9	1131.28	1372.97	1866.85	572.109	682.276	1024.68	1180.28	1088.98	1156.67
CAC0638	hypothetical protein CAC0638	982.867	969.047	1270.69	1032.4	1152.42	522.88	796.739	1312.17	1068.78	730.4
CAC0639	Flagellar biosynthesis related protein	1801.67	1570.86	2110.59	2349.34	1796.29	1401.61	1081.6	1601.99	1545.86	1645.38
CAC0640	Predicted phoshohydrolase	389.488	354.148	541.804	561.824	527.251	253.001	329.183	389.488	345.891	369.119
CAC0641	hypothetical protein CAC0641	715.65	488.219	517.413	753.248	765.328	214.136	394.134	351.832	381.854	705.72
CAC0642	Conserved domain seen in the bacterial SpoT	962.118	1020.79	854.242	1248.7	618.155	468.155	763.204	834.868	712.339	806.81
CAC0643	Putative spore germination protein	2.54365	7.51017	6.07162	12.5693	24.2019	40.809	2.998	3.44273	2.75577	17.3482
CAC0644	Spore germination protein gerKA	146.353	127.752	74.7967	77.5534	176.033	193.162	112.155	100.544	80.2128	74.6688
CAC0645	Similar to spore germination protein	247.537	215.318	127.012	127.13	241.491	339.992	193.88	176.937	132.865	125.436
CAC0646	leucyl-tRNA synthetase	1046.93	1252.97	857.084	621.483	990.538	1053.17	1091.87	1126.78	921.688	348.186
CAC0647	Predicted membrane protein	332.179	318.142	434.165	423.164	180.301	55.1917	266.993	250.53	257.302	259.419
CAC0648	Molecular chaperone, DnaJ family (contain C-term. Zn finger domain)	544.818	482.909	575.679	606.943	204.949	689.406	390.207	383.951	378.362	441.593
CAC0649	Uncharacterized protein, homolog of Thermotoga maritima (4982386)	1489.34	1293.19	1473.71	1928.38	165.681	34.8882	1065.55	1014.09	1111.22	1502.26
CAC0650	Adenilate cyclase, class2 (thermophilic)	360.489	304.882	449.893	556.246	69.8069	8.3746	299.734	294.025	309.019	367.943
CAC0651	hypothetical protein CAC0651	44.0801	51.4473	53.4949	89.0664	23.6182	13.2502	28.9293	33.2855	37.8202	36.3728
CAC0652	Uncharacterized conserved membrane protein, similar to MDR (VANZ) ORF of Enterococcus	249.761	334.834	296.18	418.547	62.9933	98.3097	207.476	246.574	219.856	173.721
CAC0653	Response regulator (CheY-like receiver domain and HTH DNA binding domain)	497.506	550.34	433.53	456.839	320.563	708.403	400.07	456.839	374.362	299.194
CAC0654	Sensory transduction histidine kinase	199.65	180.72	141.774	130.173	185.957	595.635	130.8	127.568	143.958	112.545
CAC0655	Hypothetical protein, CF-26 family	48.1378	45.1143	47.2512	71.7617	513.368	566.344	42.2942	33.7785	38.3613	67.4076
CAC0656	Predicted transposase (3' fragment)	6.23434	5.83724	6.28695	5.13384	2.84634	5.43466	2.80018	2.82556	4.45974	4.82863
CAC0657	Predicted transposase (5' fragment)	19.5545	10.7361	15.9496	18.1476	4.30946	9.84567	11.9042	8.45804	12.4449	6.4059
CAC0658	Fe-S oxidoreductase	210.798	204.662	200.122	297.726	116.113	51.5172	157.696	226.493	218.509	139.495
CAC0659	Predicted Zn-dependent peptidase	197.847	195.35	153.963	199.135	102.684	13.4032	164.344	240.479	226.738	142.245
CAC0660	Hypothetical protein, CF-26 family	326.776	271.84	215.948	298.044	970.943	1014.09	249.761	259.419	231.024	256.732
CAC0661	ABC transporter ATP-binding protein (multidrug resistance protein)	508.453	448.474	382.452	417.61	214.37	27.1733	408.7	381.042	350.024	200.122
CAC0662	Sugar ABC transporter, periplasmic sugar-bindind protein	207.737	483.648	435.202	56.9761	107.958	23.2152	543.273	212.822	229.527	66.3735
CAC0663	hypothetical protein CAC0663	217.968	555.007	512.304	62.757	143.704	57.7227	584.095	254.415	254.123	43.972
CAC0664	Sugar-binding periplasmic protein	64.8302	180.013	102.302	24.2848	30.835	38.0083	193.162	98.6032	83.5587	21.3267
CAC0665	ABC-type sugar transport system, permease component	356.123	769.34	392.338	72.1372	65.2275	205.706	921.688	363.82	320.238	77.8032
CAC0666	Sugar permease	148.551	367.213	228.023	40.5432	19.7243	16.243	463.102	203.026	182.098	34.2864
CAC0667	Sugar-binding periplasmic protein	63.266	151.882	106.821	20.4804	18.4928	39.9045	190.379	85.435	78.0346	14.8369
CAC0668	Predicted membrane protein	30.5136	78.9608	54.5644	9.62199	4.34285	12.0527	94.9754	41.4709	38.9243	11.8329
CAC0669	hypothetical protein CAC0669	371.565	128.63	124.16	314.437	521.899	624.09	137.741	40.596	89.7726	457.887
CAC0670	hypothetical protein CAC0670	3.5614	5.38191	2.87594	3.44273	7.29014	9.91882	4.47402	3.73065	4.47402	10.9465
CAC0671	Ortholog yrbG, yetE, ykjA, ydfS, ydfR B.subtilis	2.43183	2.41546	2.53849	2.80775	2.69073	25.1947	2.45694	2.39048	2.72657	2.59871
CAC0672	Fision threonyl-tRNA synthetase (N-terminal part) and uridine kinase	328.491	327.991	335.379	397.664	464.514	424.59	262.119	385.13	342.412	412.483
CAC0673	L-serine dehydratase, beta chain	382.714	393.136	390.695	484.818	810.335	1067.36	361.277	439.403	413.686	490.271
CAC0674	L-serine dehydratase, alpha chain	220.746	216.348	171.304	214.944	538.153	1209.93	201.256	221.881	194.024	210.129
CAC0675	hypothetical protein CAC0675	94.2909	101.684	77.5534	89.2593	224.94	82.5864	74.464	93.5941	89.2593	78.0346
CAC0676	Phosphatidylserine synthase	1097.41	1180.28	843.69	969.047	561.099	1869.65	852.991	827.081	766.198	561.099
CAC0677	hypothetical protein CAC0677	421.672	561.099	407.63	298.415	63.6362	77.2082	395.172	603.919	454.681	216.118
CAC0678	CBS domains	449.893	597.958	381.854	479.846	1074.67	2107.56	741.111	1080.11	834.868	351.177
CAC0679	putative lipid kinase	1466.68	1580.83	1321.93	1605.18	114.36	65.7767	1271.74	1510.13	1391.31	1274.32
CAC0680	Predicted membrane protein	284.057	295.09	245.617	265.481	41.9747	28.8117	274.187	293.653	249.068	221.506
CAC0681	Nitrogen regulatory protein PII, gene nrgB	1592.1	1468.96	12653.1	341.025	1597.11	2422.88	857.084	1152.42	2064.15	386.899
CAC0682	Ammonium transporter (membrane protein nrgA)	6087.61	5413.36	44381.9	678.597	3184.32	4759.17	3136.74	4271.3	6976.44	1128.12
CAC0683	hypothetical protein CAC0683	436.991	394.372	392.011	276.979	281.338	171.304	176.937	231.353	214.37	156.365
CAC0684	CBS domains	408.238	477.135	355.49	259.976	644.121	637.864	223.898	338.179	266.5	218.135
CAC0685	Putative Mn transporter, NRAMP family	1597.11	2016.54	1260.75	955.423	1704.39	2177.32	1001.31	1306.58	1258.37	1015.76
CAC0686	Spore cortex-lytic enzyme prepeptide; peptodoglycan-binding domain	28.295	45.7958	38.6001	48.7613	160.291	427.941	24.3474	34.7574	30.2561	31.8431
CAC0687	Serine acetyltransferase	14339.9	7515.76	2627.23	4693.21	1001.31	974.908	8174.09	3521.2	4034.56	4158.85
CAC0688	1-acyl-sn-glycerol-3-phosphate acyltransferase	979.809	904.216	402.371	611.949	42.4189	16.723	748.352	550.34	527.251	434.628
CAC0689	Predicted endonuclease, gene nth	2089.79	2117.55	874.301	1223.81	539.177	527.251	1570.86	1619.88	1270.69	1082.66
CAC0690	Endoglucanase, aminopeptidase M42 family	1061.51	761.642	693.811	1067.36	1495.17	863.246	769.34	660.069	669.317	1263.71
CAC0691	Uncharacterized conserved protein, VanW of Enterococcus faecalis related	295.711	301.388	195.934	222.853	203.97	51.1874	260.555	274.187	232.457	218.509
CAC0692	glucuronate isomerase	58.4724	55.7475	136.219	215.318	1271.74	1330.12	215.948	171.526	225.246	570.702
CAC0693	Transcriptional regulator of the LacI family	347.257	362.634	390.207	593.334	381.854	243.201	433.53	454.273	462.06	736.607
CAC0694	Permease of the Na+: galactoside symporter family	50.8943	64.7435	88.2497	98.8886	930.246	361.277	219.568	267.97	298.415	409.789
CAC0695	altronate oxidoreductase	81.933	108.296	226.219	244.744	1529.18	1215.56	285.066	344.517	352.265	364.725
CAC0696	Putative altronate dehydratase	114.687	143.704	309.507	322.17	1899.41	1607.93	276.979	306.641	312.998	304.882
CAC0697	Galactose mutarotase related enzyme	4.9685	6.77028	15.2872	10.4071	124.357	70.3471	33.6164	42.1544	45.5838	28.3452
CAC0698	Predicted hydrolase of the HAD superfamily	186.702	182.543	178.188	193.709	17.6805	93.7292	146.957	178.188	161.711	139.045
CAC0699	Spore photoproduct lyase, splB	1471.98	1835.58	1799.56	2014.39	300.097	875.961	1475.36	1597.11	1657.6	1404.39
CAC0700	Predicted tRNA-methylase (SpoU class)	1479.44	1345.16	1627.92	2173.99	2296.13	1976.78	1124.93	948.022	1113.1	1345.16
CAC0701	Uncharacterised protein, DegV family	3194.98	2914.65	3154.2	5159.87	4480.95	3221.35	2541.26	2262.75	2188.81	2676.74
CAC0702	Predicted lipoprotein, Med/BMP family	326.235	304.418	351.832	159.525	201.981	181.095	284.579	423.164	343.158	208.323
CAC0703	Sugar ABC-transporter, ATP-ase component	221.881	317.268	334.02	134.452	14.3429	139.495	284.057	458.349	384.455	159.429
CAC0704	Sugar ABC transporter, permease protein	580.57	689.406	589.102	213.843	90.9093	716.61	596.305	818.374	706.593	296.434
CAC0705	Sugar ABC transporter, permease protein	266.993	256.024	278.56	115.055	264.008	557.02	279.843	339.992	287.674	163.819
CAC0706	Endo-1,4-beta glucanase (fused to two ricin-B-like domains)	64.2795	49.8657	62.757	64.1232	730.4	176.937	392.338	370.088	346.813	515.883
CAC0707	RNA polymerase factor sigma-54	187.157	193.88	223.553	252.127	347.257	28.9293	1325.08	1363.63	1163.19	2173.99
CAC0708	Putative transcriptional regulator	9951.88	8326.86	6344.68	5290.03	1121.37	779.831	8237.67	7489.8	4693.21	5856.54
CAC0709	Glyceraldehyde 3-phosphate dehydrogenase, gene gapC	20053	17477	16409.7	14339.9	15277.4	13292.2	15036.8	13895.4	10436.4	14005
CAC0710	phosphoglycerate kinase	11137	12408.7	12497.7	10884.8	10125.1	3651.48	13116.8	13373	9951.88	9618.04
CAC0711	triosephosphate isomerase	8827.52	8174.09	9567.76	8496.01	6284.38	3590.92	8763.59	8793.13	7070.93	7397.73
CAC0712	phosphoglyceromutase	9412.11	7227.11	9309.08	7030.96	7114.33	5316.39	8827.52	8974.91	7489.8	7030.96
CAC0713	phosphopyruvate hydratase	5629.55	4133.18	8326.86	9770.2	22790.4	27413.1	5275.74	4545.01	5916.66	12024.5
CAC0714	preprotein translocase subunit SecG	1437.57	938.169	1175.68	1845.32	2016.54	1306.58	1009.9	820.947	935.942	2024.61
CAC0715	FUSION ribonuclease and ribosomal protein S1 domain	764.541	817.33	990.538	1529.18	3254.85	3203.62	879.689	1321.93	1199.15	2400.6
CAC0716	SsrA-binding protein	915.013	688.562	709.816	1134.01	1169.35	981.651	620.438	605.651	611.949	1023.64
CAC0717	Predicted membrane protein	191.361	149.951	228.533	1690.25	4973.73	5890.49	143.704	131.411	266.993	2882.14
CAC0718	Ortholog ycnD B.subtilis, nitroreductase	3254.85	682.276	411.82	650.24	2120.66	2110.59	675.02	289.411	272.159	1126.78
CAC0719	Epoxide hydrolase, similar to eukaryotic	241.491	204.949	148.551	169.556	581.661	586.354	176.348	133.41	142.837	150.183
CAC0720	hypothetical protein CAC0720	383.279	286.416	267.643	512.304	33.2855	120.373	197.358	195.35	200.122	348.89
CAC0722	Predicted membrane protein; CF-9 family	60.6148	50.7243	57.7227	83.7243	12.4449	21.9681	43.773	33.1203	48.6759	71.8985
CAC0723	Transcriptional regulator, AcrR family	25.9622	26.7504	29.8923	40.3765	6.01967	6.15718	16.9422	22.28	23.8752	30.5136
CAC0724	Transcriptional regulator, AcrR family	15.6635	16.5414	7.68054	9.91882	9.73222	62.4138	12.3073	10.0998	11.4262	3.36784
CAC0725	Predicted membrane protein; CF-9 family	16.8288	23.699	19.5921	21.4267	42.2942	51.608	13.0043	14.968	15.0098	15.6635
CAC0726	Ribose 5-phosphate isomerase RpiB	38.4607	32.6152	30.2561	46.9855	69.5413	1325.08	27.6724	22.8786	21.5267	24.1267
CAC0727	Amino acid permease, gene yifK	6783.75	7489.8	3830.81	2815.78	1612.09	1030.32	4722.49	4492.23	3617.97	2460.42
CAC0728	SAM-dependent methyltransferase	5798.01	6344.68	3398.16	2804.73	494.536	741.992	4239.58	4325.38	3846.86	3386.72
CAC0729	hypothetical protein CAC0729	399.159	330.706	304.882	358.233	402.771	318.142	342.153	317.268	319.665	307.099
CAC0730	Predicted permease	92.1814	74.6688	59.5256	52.251	6.24495	24.2848	63.9197	55.9381	53.8706	41.2463
CAC0731	FUSION: Nucleoside-diphosphate-sugar epimerase and GAF domain	132.565	81.2576	46.066	19.3785	23.4748	38.4607	45.9535	44.215	43.2229	23.0894
CAC0732	Predicted membrane protein	110.234	82.2612	52.0738	17.9645	10.9825	29.193	42.4189	52.0738	38.0684	14.6393
CAC0733	Predicted membrane protein	167.611	118.3	55.8461	26.6889	11.8007	44.1494	76.8057	70.716	59.3412	29.2582
CAC0734	Glycosyltransferase I (lipopolysaccharide biosynthesis protein-related protein)	348.186	228.533	131.623	68.2345	91.4766	365.847	151.63	133.614	120.544	53.2231
CAC0735	hypothetical protein CAC0735	105.55	61.2247	33.2332	16.8681	21.6318	18.9902	46.5861	33.3508	29.0391	7.4315
CAC0736	Possible glucanotransferase (putative endo alpha-1,4 polygalactosaminidase related protein)	89.0664	98.6032	50.7243	44.2926	5.54521	19.5545	62.5962	71.6658	53.085	42.4189
CAC0737	glutamate dehydrogenase	16.7787	27.6724	27.6724	27.5292	68.6467	74.1193	8.74269	8.08498	9.4267	4.00689
CAC0738	DNA polymerase III subunit epsilon	168.741	225.558	172.368	261.212	221.506	144.72	202.332	194.524	200.93	360.489
CAC0739	Predicted membrane protein	1248.7	1387.02	948.022	1427.49	1718.4	2181.05	1156.67	915.013	1023.64	2054.93
CAC0740	Uncharacterized conserved protein, YlxP family	74.0425	55.4736	48.1378	52.1566	597.958	2860.16	53.9745	35.4646	32.6784	53.1465
CAC0741	Methyl-accepting chemotaxis protein	334.02	288.739	412.483	128.938	153.963	52.0108	215.318	240.175	165.463	84.0331
CAC0742	Uncharacterized protein, containing predicted phosphatase domain	69.4272	59.5256	58.7301	76.8811	278.212	559.254	71.3935	58.7301	58.5706	125.598
CAC0743	6-phospho-beta-glucosidase	40.9323	39.3945	32.485	23.2808	60.6148	163.081	142.372	124.615	103.576	70.9071
CAC0744	Na+/H+ antiporter, ortholog YQKI B.subtilis	8931.72	10328	4022.85	1290.14	610.917	183.631	5571.03	4592.89	2701.9	843.69
CAC0745	Transcriptional regulator, LysR family	397.157	420.052	366.821	846.002	126.697	332.962	383.951	331.591	344.029	572.109
CAC0746	Secreted protease metal-dependent protease	5530.72	5960.35	10884.8	457.289	1147.84	1512.67	7549.98	9045.77	10328	789.859
CAC0747	Secreted protein containing uncharacterized conserved protein of ErfK family	1550.63	1370.55	1568.82	1419.87	2123.45	1908.83	1185.08	1015.76	1114.37	920.128
CAC0748	Nitroreductase family protein	173.216	189.436	179.363	156.971	199.492	151.037	167.755	238.415	201.771	231.353
CAC0749	HD hydrolase superfamily protein	345.891	377.906	389.488	336.057	662.255	589.948	353.728	453.693	391.527	472.106
CAC0750	hypothetical protein CAC0750	26.8304	27.4064	19.0519	59.5256	380.273	1398.54	25.9622	33.7026	20.1101	30.0635
CAC0751	Permease	400.753	289.131	151.459	1563.6	472.989	41.9747	201.771	137.458	281.338	1124.93
CAC0752	Homolog of eukaryotic DNA ligase III	10.9465	18.646	14.3429	14.0736	10.7582	19.8922	9.84567	19.7792	15.6254	5.62117
CAC0753	PolyA polymerase related protein (HD hydrolase) and P-loop ATP-ase domain	74.9234	94.5992	68.7094	70.4526	151.63	456.839	72.9109	121.133	79.6618	59.6146
CAC0754	hypothetical protein CAC0754	29.3054	27.7766	22.9342	34.3435	23.3294	222.094	21.8653	25.2347	21.728	23.3294
CAC0755	Multimeric flavodoxin WrbA family protein, diverged or disrupted	327.991	211.075	203.97	365.847	1172.6	551.163	212.822	164.919	189.436	266.993
CAC0756	Multimeric flavodoxin WrbA	299.734	225.851	175.237	205.706	1057.86	252.66	243.887	171.304	198.624	250.142
CAC0757	Predicted membrane protein	58.6572	47.2512	34.0813	40.1283	82.1214	453.693	44.6697	29.0391	31.7074	45.3793
CAC0758	Hypothetical protein, CF-27 family	61.9594	49.4863	40.1283	49.3303	77.8032	397.664	49.7434	54.0765	51.1874	57.7227
CAC0759	hypothetical protein CAC0759	60.3043	51.7897	59.1623	66.3735	29.193	58.1713	46.4872	55.8461	55.4736	49.8657
CAC0760	Uncharacterized conserved protein, YTFE family, possibly metal-binding	44.2926	37.072	35.9514	39.7678	41.3876	77.5534	33.7026	35.6366	37.3945	33.2332
CAC0761	Predicted membrane protein	38.0083	21.2565	13.7382	13.2136	19.6352	67.0915	20.1667	16.8949	13.5706	10.1638
CAC0762	Permease, probably tetracycline resistance protein	28.6545	23.6182	14.3	12.7609	99.2978	780.917	25.0022	20.4804	15.9183	22.4757
CAC0763	Transcriptional regulator, MarR family	367.213	350.575	248.805	430.281	53.085	38.6617	243.586	211.819	199.65	237.832
CAC0764	putative oxidoreductase	410.185	423.548	578.372	865.375	1234.89	1154.74	366.494	403.99	477.135	604.771
CAC0765	Fe-S oxidoreductase	1258.37	825.431	658.078	578.372	484.818	201.256	3460.79	2287.41	1544.02	1048.19
CAC0766	Predicted transcriptional regulator (MerR family)	629.987	423.164	323.299	254.415	280.776	60.6148	1661.74	1008.42	760.394	458.877
CAC0767	Fe-S oxidoreductase	1441.49	1015.76	1014.09	709.816	833.566	174.653	2422.88	1652.61	1308.41	798.386
CAC0768	Transcriptional regulator, LysR family	1147.84	1337.2	979.809	1568.82	1265.58	392.338	1104.2	830.977	933.477	1270.69
CAC0769	hypothetical protein CAC0769	99.8316	91.2098	89.8376	129.988	577.311	866.001	121.133	89.7726	86.1775	158.513
CAC0770	Glycerol uptake facilitator protein, permease	118.927	120.65	111.037	187.006	535.23	696.341	140.293	114.36	116.249	140.293
CAC0771	cobalt transport protein CbiM	691.724	549.64	462.06	420.052	228.821	272.802	1063.92	631.67	564.778	406.56
CAC0772	Cobalt permease	256.35	241.014	224.501	194.024	865.375	4393.14	376.141	306.087	229.91	157.173
CAC0773	ABC-type cobalt transport protein ATPase component	224.501	221.506	156.664	129.149	100.544	529.235	373.232	351.177	242.584	127.568
CAC0774	hypothetical protein CAC0774	529.235	507.783	417.08	276.587	206.225	602.6	878.581	803.973	666.699	320.998
CAC0775	ATP-utilizing enzyme of the PP-loop superfamily	305.801	298.926	320.238	180.464	209.222	60.8061	610.917	557.02	498.19	164.146
CAC0776	NCAIR mutase (PurE)-related protein	610.147	572.109	654.325	345.384	449.893	451.818	1182.12	935.942	939.758	290.517
CAC0777	Acetyltransferase (the isoleucine patch superfamily)	222.853	219.856	200.93	103.402	117.263	208.323	406.56	366.494	307.099	95.688
CAC0778	ATP-dependent RNA helicase, superfamily II	489.415	449.134	375.753	382.452	102.48	207	458.877	472.535	414.403	293.653
CAC0779	Amidase related to nicotinamidase	19.6352	16.2806	17.2116	18.5519	74.2067	377.135	20.2238	17.2876	17.0131	13.6348
CAC0780	tyrosyl-tRNA synthetase	30.4796	28.1528	22.7203	26.6228	39.5774	28.2015	22.6065	35.3336	24.2848	20.6365
CAC0781	hypothetical protein CAC0781	51.4473	57.5645	41.8858	62.5314	77.7381	37.488	43.3358	61.1123	46.1343	38.164
CAC0782	hypothetical protein CAC0782	20.8865	16.6185	14.1825	16.1088	45.465	100.395	16.723	16.5414	14.6699	12.4449
CAC0783	Uncharacterized low-complexity protein	233.051	232.743	163.081	176.033	163.819	2.63315	185.687	214.629	186.473	137.296
CAC0784	ATP-dependent RNA helicase, superfamily II	772.487	816.169	593.334	693.811	393.571	223.898	600.703	736.607	654.325	435.202
CAC0785	hypothetical protein CAC0785	10.2	9.31784	9.7667	15.7355	132.865	674.08	10.2	6.59432	5.48663	2.44119
CAC0786	Uncharacterized conserved protein, repeats	19.4045	4.36367	3.91594	7.69554	44.6697	43.972	4.16189	3.27262	3.73065	61.9594
CAC0787	Uncharacterized conserved protein, repeats	560.181	65.4545	59.2381	91.88	479.846	901.478	29.9532	29.5175	33.6679	908.256
CAC0788	Ferrichrome transport permease	1217.06	158.091	102.191	65.2275	195.35	230.249	60.7341	37.3945	69.9837	1492.05
CAC0789	permease	1589.38	337.439	199.836	60.1569	122.369	300.097	127.905	31.6423	131.411	885.864
CAC0790	Ferrichrome-binding periplasmic proteinl, fhuD	12024.5	3084.63	1805.66	318.142	76.719	265.899	1275.9	159.86	1015.76	4707.18
CAC0791	Ferrichrome ABC transporter, ATP-binding protein, fhuC	7877.06	2181.05	1724.15	313.378	22.3929	223.553	837.369	107.738	665.096	3606.48
CAC0792	D-amino acid aminotransferase	655.526	364.141	354.148	395.867	1252.97	979.809	422.49	282.693	334.518	447.173
CAC0793	Uncharacterized conserved protein of probably eukaryotic origin	30.6917	26.1888	18.646	23.1418	80.6268	372.588	23.3294	32.1432	24.3961	37.072
CAC0794	Nucleoside-diphosphate-sugar epimerase (UDP-glucose 4-epimerase)	8.08498	8.45804	5.68979	9.31784	43.972	195.594	3.98885	4.08236	3.5614	7.48891
CAC0795	Glycosyltransferase involved in cell wall biogenesis	150.183	122.534	117.498	175.624	297.188	307.441	129.516	91.2098	110.753	182.098
CAC0796	CDP-diglyceride synthetase	52.0738	43.972	34.1558	20.3425	12.5693	32.6152	31.8431	45.465	36.0728	18.059
CAC0797	Phosphoenolpyruvate synthase	221.506	254.415	184.427	115.241	24.0127	35.2718	228.533	273.254	226.493	97.5754
CAC0798	Phosphatidylserine synthase	180.301	199.492	150.701	80.6268	52.649	62.5314	181.864	216.118	188.124	77.2082
CAC0799	Phosphatidylserine decarboxylase	52.1566	57.8155	39.2513	22.1115	50.2854	75.9704	55.8461	80.8621	60.6148	17.5911
CAC0800	prenyltransferase	82.7336	91.88	60.6148	35.5427	8.20034	32.0377	91.2098	122.139	93.8184	44.553
CAC0801	phosphoenolpyruvate synthase	230.53	243.201	131.411	90.4956	107.041	232.067	237.006	243.201	184.956	99.4223
CAC0802	hypothetical protein CAC0802	163.226	162.278	86.3846	63.9197	73.1772	83.1331	140.462	146.653	123.208	65.7767
CAC0803	hypothetical protein CAC0803	214.629	222.558	133.41	130.909	215.318	331.227	208.878	194.929	149.577	108.597
CAC0804	Pectate lyase related protein, secreted	113.167	83.9371	62.5962	165.681	1040.88	509.078	72.058	43.1299	48.7613	133.266
CAC0805	Methyl-accepting chemotaxis protein	54.5644	42.2942	39.8343	4.08236	7.90127	13.4451	20.3425	24.773	19.6842	3.45492
CAC0806	hypothetical protein CAC0806	124.001	85.8172	30.7798	24.9732	18.0217	81.4654	76.1617	57.1252	48.397	43.1299
CAC0807	Cold shock protein	483.648	245.617	183.947	426.457	207.225	153.306	191.461	130.402	122.534	230.53
CAC0808	Hydrogenase expression factor (hybG)	9.31784	8.62545	7.27499	7.36192	13.0994	49.0702	3.32165	3.57179	2.94699	24.3961
CAC0809	Hydrogenase formation factor (hypE)	22.3374	23.9075	20.3425	16.5177	16.7787	29.7682	6.79828	7.71495	6.6672	7.34892
CAC0810	Hydrogenase maturation factor (hypF)	66.0289	60.504	58.0986	58.7301	79.7838	193.88	47.8576	41.3112	36.7822	37.2114
CAC0811	Hydrogenase expression-formation factor (hypD)	11.6844	13.0043	8.74269	6.69756	6.56557	35.3336	9.99563	6.93821	8.80254	13.5706
CAC0812	Pectate lyase related protein, secreted	28.5468	30.0635	26.4864	74.3018	547.873	354.779	21.9175	16.3192	20.6365	87.1703
CAC0813	hypothetical protein CAC0813	8.49074	2.53566	3.01528	3.1118	8.02309	7.76913	3.37757	3.16592	2.82556	5.81299
CAC0814	3-oxoacyl-	228.023	266.993	300.097	398.609	23.9075	47.4562	294.471	438.22	537.071	374.362
CAC0815	Methyl-accepting chemotaxis protein	270.037	264.008	453.693	686.834	2101.27	1462.52	436.021	500.56	767.605	1123.4
CAC0816	Lipase-esterase related protein	119.907	82.8108	210.555	335.768	1008.42	429.546	154.418	132.276	186.225	336.217
CAC0817	hypothetical protein CAC0817	2.53566	2.52857	2.59871	2.69809	27.4064	11.1131	2.48178	2.45249	2.48178	4.04959
CAC0818	Diguanylate cyclase/phosphodiesterase domain (GGDEF) containing protein	46.7977	45.5838	31.0712	32.3428	16.4573	28.1528	34.0256	37.8703	30.5136	20.7248
CAC0819	phosphoribosylpyrophosphate synthetase	1063.92	1254.55	588.072	792.321	60.2261	43.4197	833.566	1169.35	865.375	599.904
CAC0820	Conserved protein, ortholog YwqG B.subtilis	92.6944	71.6658	56.0484	65.4545	19.2514	145.436	107.041	113.517	107.958	99.2978
CAC0821	Transcriptional regulator (TetR/AcrR family)	304.882	251.935	211.075	363.82	297.374	95.4002	285.955	278.875	285.066	534.125
CAC0822	ABC transporter, ATP-binding protein	1169.35	1032.4	708.9	1597.11	1398.54	1124.93	1057.86	1085.42	1054.6	2361.63
CAC0823	Predicted membrane protein	741.111	703.419	677.238	1232.89	1676.72	880.878	817.33	875.961	932.348	1553.71
CAC0824	Thioredoxin	13.678	11.1131	11.2915	28.2015	14.9108	10.8263	11.1451	16.573	15.1582	30.3569
CAC0825	Endoglucanase family 5	1925.38	1666.76	1084.08	984.616	606.423	381.398	1424.95	1330.12	1236.58	1585.9
CAC0826	Endoglucanase family 5	676.215	546.998	423.95	981.651	2738.41	3696.26	495.524	495.524	553.197	2621.89
CAC0827	Fructose-bisphosphate aldolase	2730.67	2335.67	2044.48	2110.59	3590.92	4433.69	2160.3	1983.9	1752.27	2216.12
CAC0828	hypothetical protein CAC0828	5.30469	3.15926	2.69809	2.90845	5.52612	24.079	3.65058	3.38632	4.62676	3.78644
CAC0829	Uncharacterized conserved membrane protein, similar to MDR (VANZ) ORF of Enterococcus	4.82863	6.26374	6.23434	3.78644	2.45249	39.7678	4.36367	4.9685	7.2479	2.59543
CAC0830	Response regulator	38.2451	47.3497	44.2926	41.1614	32.3428	14.3429	25.3301	27.895	28.2481	30.3025
CAC0831	Sensory transduction histidine kinase	216.348	285.488	269.748	264.008	86.1775	52.7275	191.674	234.764	189.198	164.344
CAC0832	Fusion: transcriptional regulator and conserved domain	123.832	171.304	162.759	370.492	36.141	21.0909	96.0034	140.776	124.001	243.887
CAC0833	ABC-type multidrug transport system (daunorubicin resistance), ATPase component	33.7026	30.1664	27.1733	97.5754	408.238	1624.42	25.6508	21.1784	19.5921	74.2067
CAC0834	Predicted integral membrane protein	32.89	38.6001	32.5676	353.395	1401.61	1649.81	36.7822	30.7798	36.9811	276.979
CAC0835	Predicted integral membrane protein	16.1245	15.114	13.9499	102.99	517.413	110.753	14.1196	9.91882	15.248	89.0664
CAC0836	Putative beta-D-galactosidase	164.78	102.191	90.4956	114.228	98.8886	2.43613	86.1775	66.9772	68.355	94.2909
CAC0837	Spermidine/putrescine-binding periplasmic protein	77.2082	71.6122	33.6164	28.3452	74.464	33.7785	61.511	103.125	90.4956	33.1846
CAC0838	ABC-type spermidine/putrescine transport system, permease component II	167.276	193.709	73.5461	68.9624	61.2247	11.5048	144.99	278.56	238.143	74.9234
CAC0839	ABC-type spermidine/putrescine transport system, permease component I	183.092	218.354	125.283	140.776	286.416	1855.44	149.732	295.711	257.921	92.4798
CAC0840	Spermidine/putrescine ABC transporter, ATP-binding component	298.415	427.216	194.929	240.479	101.479	330.32	207.225	464.956	408.7	145.625
CAC0841	Predicted transcriptional regulator	76.8811	118.927	59.4431	86.683	18.441	19.7243	51.1874	132.484	119.414	44.4285
CAC0842	Hypothetical protein, CF-28 family	59.3412	54.0765	31.4867	41.5374	3.8863	3.37757	50.1597	58.2569	51.0058	51.608
CAC0843	Ribonuclease precursor (barnase), secreted.	716.61	544.059	549.64	2480.17	3700.6	3542.43	124.747	116.644	117.498	180.013
CAC0844	Barstar-like protein ribonuclease (barnase) inhibitor	906.86	801.211	585.588	2897.89	3830.81	4325.38	93.8184	97.5754	94.2909	223.898
CAC0845	Ferritin-like protein Rsg	4.88863	3.04639	3.89902	14.8369	89.0664	28.4558	2.67083	3.18049	2.80018	7.36192
CAC0846	Hypothetical protein, CF-29 family	8.76254	16.4034	13.0994	25.5987	105.896	22.3929	6.85501	5.54521	6.31185	24.6502
CAC0847	Probable cation efflux pump (multidrug resistance protein)	375.339	282.693	205.275	268.967	567.703	503.586	259.976	187.157	149.122	193.411
CAC0848	Uncharacterized conserved protein, YitT family	3066.4	2872.82	1583.62	2312.58	2039.45	1263.71	2080.67	1669.41	1293.19	1441.49
CAC0849	Predicted transcriptional regulator	192.928	173.216	113.696	155.414	302.725	146.164	114.517	108.448	87.3822	102.191
CAC0850	Nitroreductase family protein	75.0752	44.2926	56.9761	84.8222	233.051	29.9532	77.0929	37.2114	48.0543	83.0403
CAC0851	Ortholog ygiD E.coli	290.517	202.332	220.079	379.142	1321.93	1419.87	268.179	166.127	185.957	316.851
CAC0852	Amino acid permease	25.7296	12.0117	101.273	47.1349	30.896	34.6117	11.6531	8.62545	16.8288	20.3787
CAC0853	HD superfamily hydrolase (HD-GYP domain)	18.1015	22.6065	19.2514	19.3164	32.6152	12.5029	23.0894	24.4375	23.2808	12.6329
CAC0854	Tetracycline resistance protein tetP, contain GTP-ase domain	179.628	244.744	157.862	91.4766	30.0252	297.726	197.847	260.555	209.222	69.0403
CAC0855	Predicted phosphatase	40.596	44.8538	34.1941	36.0728	19.9971	62.0468	40.4301	43.6921	36.2965	23.503
CAC0856	Transcriptional regulator, LacI family (probably maltose operon transcriptional repressor)	85.435	82.904	55.1061	82.2612	140.776	113.696	133.266	111.801	122.019	213.546
CAC0857	Glucan phosphorylase	24.1267	26.5655	25.1135	31.8431	152.579	172.089	20.6365	18.3055	17.3482	38.0684
CAC0858	Phosphinothricin acetyltransferase	69.0403	48.8222	52.8152	57.3392	34.8882	22.6065	48.7613	32.2683	37.7537	43.6921
CAC0859	putative anti-SigV factor	93.2854	70.4526	64.5843	57.9362	12.3449	2.63597	67.837	52.3156	50.7243	58.4724
CAC0860	Two-component response regulator	65.2275	70.9071	69.4272	83.4447	37.3945	21.3267	72.2072	54.6673	63.4913	77.7381
CAC0861	ABC-type multidrug transport system, ATPase component	265.899	294.025	285.066	459.721	163.081	41.3112	282.071	280.263	274.405	402.771
CAC0862	Transmembrane protein	140.776	175.443	188.333	275.11	45.1143	3.92629	182.543	172.817	173.216	264.008
CAC0863	Sensory transduction histidine kinase	21.4899	28.867	33.1846	41.3112	34.0256	54.6673	33.1846	34.9343	31.6423	45.2044
CAC0864	Histidine kinase-like ATPase	73.1772	78.6683	75.6945	69.2928	18.059	19.6842	49.9579	70.9071	57.9362	66.8208
CAC0865	Two-component response regulator	140.595	154.158	158.091	147.438	63.7491	445.755	128.257	157.399	139.302	148.551
CAC0866	ABC-type multidrug transport system, ATPase component	91.88	99.1395	121.775	117.122	97.6476	66.4231	125.032	118.653	111.801	120.544
CAC0867	Putative permease, ortholog yfkN B.subtilis	165.681	145.625	185.957	209.222	229.527	88.9638	250.142	145.285	162.008	213.843
CAC0868	Predicted membrane protein	219.1	189.198	219.568	153.306	70.3471	262.599	208.591	159.214	159.429	204.949
CAC0869	Thioredoxine reductase	5030.31	2756	3371.91	2643.12	1799.56	2228.61	2438.83	2160.3	2164.79	3378.91
CAC0870	hypothetical protein CAC0870	534.125	392.338	279.843	248.436	108.597	64.1232	362.634	335.768	226.219	242.181
CAC0871	hypothetical protein CAC0871	99.2978	110.234	152.363	97.8663	374.05	1616.87	131.072	104.167	113.696	98.0167
CAC0872	Xanthine permease	7840.5	7797.37	5275.74	5363.05	495.524	282.071	4847.84	4736.3	3176.8	3004.59
CAC0873	xanthine phosphoribosyltransferase	860.341	758.591	682.276	655.526	699.623	657.232	496.605	455.665	416.779	407.63
CAC0874	Hypothetical protein, CF-36 family	31.3296	38.3613	29.3054	20.5091	56.0484	258.784	26.9715	36.8861	26.3396	28.988
CAC0875	Predicted permease	349.561	427.941	351.177	498.601	23.8752	26.6228	245.313	320.238	271.435	372.091
CAC0876	Transcriptional regulator, MarR/EmrR family	795.489	852.991	830.184	1114.37	242.872	30.7798	705.72	514.053	616.156	1295.77
CAC0877	Cyclopropane fatty acid synthase	6976.44	8002.99	9693.59	14071.8	18797.8	17689.3	7454.67	4525.55	6534.14	10573.8
CAC0878	Amino acid ABC transporter permease component	11824.1	11237.1	1007.12	1191.34	3121.14	2976.59	3738.72	6108.61	6368.1	4239.58
CAC0879	ABC-type polar amino acid transport system, ATPase component	9222.62	8372.98	558.017	743.872	3639.35	4693.21	2418.02	4508.78	5223.38	4034.56
CAC0880	Periplasmic amino acid binding protein	11452.1	9735.43	603.279	774.94	5195.99	6425.5	3378.91	4927.58	5258.29	4592.89
CAC0881	hypothetical protein CAC0881	7.57471	7.41364	8.33803	8.17634	3.74808	6.19266	7.68054	8.0409	7.48891	7.46568
CAC0882	Predicted membrane protein, hemolysin III homolog	1180.28	840.208	393.136	14779.5	48970.1	48065	535.765	362.205	437.688	39051
CAC0883	Probable cation efflux pump (multidrug resistance protein)	1773.13	1439.13	982.867	813.22	963.532	365.249	1473.71	1265.58	986.196	1427.49
CAC0884	CAMP-binding domain (catabolite gene activator) and regulatory subunit of cAMP-dependent protein kinase	43.8327	38.0684	33.0059	36.0008	20.7248	7.46568	35.4646	32.5676	31.0712	39.1956
CAC0885	ferredoxin 3-like protein	1011.52	833.566	584.51	442.261	251.484	258.972	842.139	729.319	555.007	654.325
CAC0886	hypothetical protein CAC0886	25.5616	21.6773	18.441	23.9075	43.8841	90.2831	25.5109	19.9369	19.2041	23.2808
CAC0887	Adenine deaminase	118.43	112.155	128.63	143.704	128.486	70.8401	113.167	125.436	102.684	93.8184
CAC0888	Phosphoglycerol transferase MdoB related protein, alkaline phosphatase superfamily	81.7182	115.549	73.9206	63.3786	90.6352	115.549	76.719	134.294	91.88	66.9772
CAC0889	hypothetical protein CAC0889	65.4545	70.1196	110.346	118.565	63.266	17.2466	60.434	58.6572	61.2247	76.8811
CAC0890	hypothetical protein CAC0890	117.498	140.102	142.245	168.272	20.6947	15.6635	109.51	109.351	102.99	126.868
CAC0891	hypothetical protein CAC0891	13.3724	12.2674	13.3724	22.28	2.54811	2.89448	12.7911	15.508	13.2136	11.8593
CAC0892	3-deoxy-7-phosphoheptulonate synthase	8496.01	9693.59	11093	5935.64	6382.22	6228.36	8496.01	4215.66	3563.65	2160.3
CAC0893	Prephenate dehydrogenase	1995.2	3492.89	5553.04	3749.89	1091.87	278.56	4003.16	2443.29	2372.16	1566.63
CAC0894	3-dehydroquinate synthetase	2666.66	4744.46	6675.39	4985.85	3521.2	3024.93	5629.55	2891.3	2914.65	2340.64
CAC0895	3-phosphoshikimate 1-carboxyvinyltransferase	5590.54	9770.2	13292.2	8326.86	19247.9	19480.2	12364	6569.09	6403.78	5530.72
CAC0896	chorismate synthase	2216.12	4564.11	5779.66	2966.77	7454.67	5629.55	5431.19	2815.78	2695.22	2438.83
CAC0897	Fusion: chorismate mutase and shikimate 5-dehydrogenase	6403.78	14005	15941	7312.55	8974.91	5240.45	14071.8	7030.96	6447.27	6167.67
CAC0898	Shikimate kinase	3302.37	6976.44	8669.13	3696.26	5054.97	2676.74	8207.46	3572.9	3542.43	3411.67
CAC0899	3-dehydroquinate dehydratase	1014.09	2032.73	2602.8	921.688	1360.08	308.028	2107.56	1107.81	1029.06	921.688
CAC0900	Possible Zn-finger containing protein	71.8985	50.1597	52.4438	68.7094	14.1825	8.02309	50.5036	45.8603	59.1623	99.5267
CAC0901	O-sialoglycoprotein endopeptidase	2028.96	2312.58	1817.1	1775.77	137.458	715.65	1765.43	1951.86	1695.62	981.651
CAC0902	Predicted membrane protein	531.821	799.817	653.283	501.877	132.276	30.1074	624.757	846.002	745.836	298.415
CAC0903	Sensory transduction histidine kinase	132.775	184.427	153.503	103.34	49.5804	121.775	186.473	270.647	214.944	79.3676
CAC0904	ATPase with chaperon activity, two ATP-binding domains, ClpC orthologs	1348.66	1095.32	1279.48	2156.22	5454.62	8699.28	1033.95	988.858	1046.93	1819.61
CAC0905	Uncharacterized NAD(FAD)-dependent dehydrogenase	1141.83	1084.08	1297.55	1851.23	65.6916	111.037	969.047	939.758	1049.77	1102.88
CAC0906	Alanyl-tRNA synthetase related protein	3102.69	2784.85	3037.92	4682.9	1134.01	723.832	2689.03	2517.79	2493	3959.56
CAC0907	hypothetical protein CAC0907	2385	2234.6	2352.16	3972.26	4123.28	4271.3	2120.66	1895.89	2054.93	3169.65
CAC0908	Dinucleotide-utilizing enzyme involved in molybdopterin and thiamine biosynthesis family 1	280.263	264.899	128.09	190.783	67.0915	68.6467	188.532	245.313	182.306	179.363
CAC0909	Methyl-accepting chemotaxis protein, contain HAMP domain	2287.41	1749.61	1285.86	640.778	1027.25	932.348	475.452	718.221	604.771	338.724
CAC0910	Probably cellulosomal scaffolding protein precursor, secreted; cellulose-binding and cohesin domain	182.098	174.135	247.537	1881.79	6534.14	8888.82	129.149	209.222	407.63	5177.79
CAC0911	Possible processive endoglucanase family 48, secreted; CelF ortholog; dockerin domain	308.546	267.643	348.186	2860.16	6087.61	5798.01	204.284	296.815	589.102	6108.61
CAC0912	Possible non-processive endoglucanase family 5, secreted; CelA homolog secreted; dockerin domain	239.082	217.306	303.251	2258.81	5686.72	5030.31	160.291	247.165	447.173	4632.74
CAC0913	Possible non-processive endoglucanase family 9, secreted; CelG ortholog; dockerin and cellulose-binding domain	50.0127	58.5706	94.1328	755.958	2369.23	2455.24	52.0108	96.852	183.092	1749.61
CAC0914	Cellulosome integrating cohesin-containing protein, secreted	35.4646	43.773	74.464	594.272	1980.65	1726.91	37.3945	71.7617	136.423	1196.58
CAC0915	Endoglucanase A precursor (endo-1,4-beta-glucanase) (cellulase A), secreted; dockerin domain	60.504	65.3453	95.572	654.325	1724.15	2396.07	61.8342	88.2497	159.525	1242.49
CAC0916	Possible non-processive endoglucanase family 9, secreted; CelG ortholog; dockerin and cellulose-binding domain	37.072	39.1956	55.7475	366.494	1020.79	1236.58	35.6366	52.9748	84.3375	675.02
CAC0917	and cellulose-binding endoglucanase family 9; CelL ortholog; dockerin domain	34.3435	33.1846	34.8351	240.175	712.339	743.872	27.1733	44.1494	57.8155	371.073
CAC0918	Possible non-processive endoglucanase family 5, ortholog of mannase A, secreted; dockerin domain	53.4949	52.0108	54.2196	309.019	972.285	926.012	42.9058	68.9624	83.0403	487.629
CAC0919	Probably secreted sialidase; several ASP-boxes and dockerin domain	36.6451	30.1994	29.4511	131.244	545.418	335.768	27.895	29.6296	38.164	175.786
CAC0920	Protein related to MIFH/DOPD protein family, function in bacteria is unknown	457.289	290.861	235.754	373.232	1652.61	1863.27	270.037	188.333	188.927	340.405
CAC0921	Metal-dependent amidohydrolase	90.0141	75.8268	69.6612	96.1465	150.701	1063.92	69.8813	63.7491	57.2456	96.0034
CAC0922	Uncharacterized small conserved protein, homolog of yfjA/yukE B.subtilis	4.08236	4.70141	6.5184	7.21227	2.73391	2.62489	3.46361	4.21011	5.86627	2.70896
CAC0923	Predicted membrane protein; CF_1 family	18.2604	27.3389	33.4761	52.9748	11.9042	59.0996	20.9896	33.8352	37.9431	38.8163
CAC0924	Predicted membrane protein	5.88453	8.3746	9.24577	8.70548	6.4059	4.18064	7.9393	8.02309	8.91777	5.03489
CAC0925	TPR-repeat-containing protein	32.1432	40.8865	39.9819	45.6469	11.9617	7.69554	36.0728	51.6869	54.3748	54.5644
CAC0926	TPR-repeat-containing protein	4.70141	9.45094	8.08498	6.92011	10.5865	4.51168	4.70141	5.30469	8.74269	2.57127
CAC0927	Hypothetical protein, CF-2 family	21.728	23.2808	13.1541	15.1582	9.6608	25.5987	18.9534	24.4869	28.867	28.4558
CAC0928	Uncharacterized small conserved protein, homolog of yfjA/yukE B.subtilis	18.8114	23.5517	9.04788	8.49074	4.09774	6.10447	14.6699	21.3882	24.8979	17.6805
CAC0929	SAM-dependent methyltransferase	4927.58	3778.35	37.5899	55.8461	1173.94	789.859	1191.34	660.972	1661.74	676.215
CAC0930	Cystathionine gamma-synthase	13614.5	18185.5	61.9594	97.0847	2891.3	3215.01	3364.55	2039.45	5671.77	2443.29
CAC0931	Cysteine synthase	4632.74	6783.75	32.1432	53.9745	1345.16	1417.68	1219.08	752.377	2080.67	1039.61
CAC0932	hypothetical protein CAC0932	27.7458	13.2136	3.8863	4.9685	62.2811	54.4427	2.88905	3.6053	5.65122	2.50064
CAC0933	Transcriptional regulator of NagC/XylR family (xylose repressor)	25.3893	18.2604	16.243	16.4573	214.629	1572.57	14.5596	11.2566	11.0193	14.0407
CAC0934	hypothetical protein CAC0934	2.57811	2.53173	2.70383	4.18064	22.0034	28.3452	2.55646	3.33293	2.48884	4.45974
CAC0935	ATP phosphoribosyltransferase regulatory subunit	2265.09	2723.37	1889.12	9412.11	5391.37	3386.72	3985.6	2422.88	3918.41	7259.53
CAC0936	ATP phosphoribosyltransferase catalytic subunit	4985.85	6284.38	3810.33	18453.3	12840.7	7951.07	8974.91	6471.69	9309.08	17958.6
CAC0937	Histidinol dehydrogenase	6447.27	6708.2	4959	21666.3	12024.5	9819.02	9951.88	10125.1	12150.3	20345.3
CAC0938	Imidazoleglycerol-phosphate dehydratase	3371.91	3910.56	4722.49	17082.2	11544.6	8598.06	6382.22	7650.07	7259.53	13184.2
CAC0939	imidazole glycerol phosphate synthase subunit HisH	2614.1	3411.67	3639.35	12217.9	5916.66	3629.29	5290.03	6613.4	6002.29	9735.43
CAC0940	Phosphoribosylformimino-5-aminoimidazole carboxamide ribonucleotide (ProFAR) isomerase	8763.59	12497.7	14071.8	42150.5	12364	4492.23	16526	21084.8	18453.3	28766.7
CAC0941	Imidazoleglycerol-phosphate synthase	8974.91	11824.1	14005	38239.9	16180	10217.5	18185.5	20345.3	17477	27921.4
CAC0942	Phosphoribosyl-AMP cyclohydrolase	7549.98	9618.04	12840.7	29954.9	13116.8	5935.64	15433.7	18185.5	14779.5	22962.3
CAC0943	phosphoribosyl-ATP pyrophosphatase	2940.12	3292.18	5240.45	11824.1	3713.4	1486.92	4857.52	6344.68	5240.45	7951.07
CAC0944	Transketolase	4857.52	4201.07	4973.73	8564.64	5076.75	6569.09	5413.36	6002.29	4283.26	5629.55
CAC0945	Single-stranded DNA-binding protein	11.9042	5.27117	10.665	17.3482	3.57179	11.4021	7.10888	6.4059	6.26374	15.508
CAC0946	ComE-like protein, Metallo beta-lactamase superfamily hydrolase, secreted	104.7	72.5864	58.1713	57.2456	163.496	62.8454	78.4509	59.3412	68.8439	71.0031
CAC0947	Predicted membrane protein, hemolysin III homolog	131.623	90.1635	75.9704	44.553	60.0629	118.565	68.8439	64.7435	61.1123	41.7457
CAC0948	Uncharacterized protein, DegV family	1534.75	1419.87	1542.19	8445.82	2498.47	1831.34	1263.71	891.089	1203.26	7909.46
CAC0949	Predicted transcriptional regulator	589.102	610.917	570.702	2074.12	1070.51	2431.12	445.755	409.789	476.187	2127.82
CAC0950	Predicted membrane protein	1108.85	1250.96	1097.41	4186.91	556.246	891.089	954.442	809.356	962.118	4215.66
CAC0951	Ferric uptake regulation protein	56.5834	51.5172	77.0929	124.16	87.5035	6.0391	51.3429	46.8733	49.6905	89.6025
CAC0952	hypothetical protein CAC0952	55.9381	535.23	56.4973	88.1805	105.262	35.8679	56.2678	44.8538	44.4285	75.4592
CAC0953	hypothetical protein CAC0953	240.479	221.881	354.779	547.873	117.122	14.4063	182.306	185.957	213.843	354.779
CAC0954	Uncharacterized membrane protein	908.256	953.109	1116.71	1629.96	504.596	346.813	943.005	802.36	840.208	1432.39
CAC0955	ATP-dependent Zn protease	24.3474	23.749	15.0753	11.2566	21.4267	115.378	27.0585	29.7682	25.2347	14.7627
CAC0956	hypothetical protein CAC0956	23.5517	30.2561	24.2314	38.3613	227.378	486.903	24.1267	36.3293	32.2683	30.6917
CAC0957	Xre family DNA-binding domain and TPR-repeat-containing protein	1226.72	1223.81	2101.27	2177.32	816.169	122.019	999.206	1141.83	1237.75	1568.82
CAC0958	Xre family DNA-binding domain and TPR-repeat-containing protein	1835.58	1682.41	2547.27	2666.66	1499.54	514.053	1607.93	1773.13	1693.56	2269.16
CAC0959	ATPase with chaperone activity, two ATP-binding domains	112.155	141.057	254.835	362.205	1427.49	1563.6	125.92	163.819	175.443	347.677
CAC0960	Predicted xylanase related protein	12.6062	15.4307	19.6842	18.3612	59.4431	31.8431	14.968	20.3425	18.441	17.813
CAC0961	Cobyric acid synthase CobQ	5686.72	4545.01	3454.28	2636.54	367.213	520.104	4346.03	3356.58	3160.81	2110.59
CAC0962	UDP-N-acetylmuramyl tripeptide synthetase	2914.65	2487.4	2060.27	1392.94	163.226	58.4724	2282.24	1876.19	1808.04	1164.77
CAC0963	undecaprenyl pyrophosphate phosphatase	2344.18	2184.75	1337.2	861.309	199.836	119.414	1819.61	1693.56	1366.72	589.102
CAC0964	hypothetical protein CAC0964	48.6759	53.1465	34.5244	14.968	24.2848	15.6254	46.6459	54.3748	39.9819	17.639
CAC0965	1-acyl-sn-glycerol-3-phosphate acyltransferase	463.721	681.416	376.141	358.595	31.9061	18.8463	504.596	652.293	459.721	238.714
CAC0966	Predicted membrane protein	870.774	999.206	456.302	267.643	101.684	178.042	851.76	810.335	691.724	201.771
CAC0967	Probably membrane protein	640.778	534.627	459.721	395.172	85.906	43.3358	474.944	394.931	409.185	269.349
CAC0968	hypothetical protein CAC0968	88.5691	63.1332	59.7072	83.1331	77.5534	15.2124	60.504	41.8858	51.1018	75.6945
CAC0969	hypothetical protein CAC0969	78.0346	52.5482	64.3665	36.5888	2.56179	2.47416	40.1817	39.7678	33.3508	31.6423
CAC0970	Isopropylmalate synthase	13292.2	5553.04	3429.63	943.005	1299.7	1629.96	4393.14	2393.92	6087.61	3203.62
CAC0971	aconitate hydratase	23927.9	13468.1	7312.55	2418.02	2344.18	2117.55	9185.25	8002.99	13468.1	5890.49
CAC0972	Isocitrate dehydrogenase	7312.55	5708.84	3331.35	1560.93	1029.06	1189.65	3651.48	3821.61	4985.85	3364.55
CAC0973	argininosuccinate synthase	4318.5	4003.16	50112.6	197.358	707.558	988.858	15595	3959.56	33002.9	565.561
CAC0974	Argininosuccinate lyase	14779.5	11137	172099	604.771	1510.13	1823.13	42150.5	13184.2	108644	1423.07
CAC0975	Predicted P-loop kinase or ATPase distantly related to phosphoenolpyruvate carboxykinase	1056.57	468.657	3763.33	241.491	316.851	184.956	1972.96	607.676	3778.35	327.991
CAC0976	Uncharacterized conserved protein, ortholog yuzA B.subtilis	2352.16	2210.35	905.714	2344.18	1108.85	803.146	1951.86	1468.96	926.012	1228.52
CAC0977	Transcriptional regulator, Lrp family	229.527	203.811	78.1821	232.067	9.84567	10.0998	158.727	144.99	90.9093	143.958
CAC0978	Possible elongation subunit of DNA-dependent DNA polymerase	377.906	375.753	560.181	372.091	34.0813	7.27499	386.39	388.826	476.555	248.436
CAC0979	Uncharacterized protein containing two CBS domains	586.354	396.334	441.593	392.338	296.18	348.89	738.815	372.091	409.789	315.241
CAC0980	Pyruvate-formate lyase	2248.24	832.455	427.941	701.561	1306.58	1389.17	5729.94	658.078	657.232	948.022
CAC0981	Pyruvate-formate-lyase-activating enzyme	9567.76	3476.03	1614.42	2730.67	3788.58	4915.45	21084.8	3024.93	2730.67	3778.35
CAC0982	hypothetical protein CAC0982	88.3875	43.8327	19.3785	41.8212	249.068	143.191	165.24	38.8754	36.3293	66.7197
CAC0983	hypothetical protein CAC0983	2205.08	1239.98	297.374	330.706	150.838	143.354	4564.11	881.869	897.152	466.525
CAC0984	ABC transporter, ATP-binding protein	10257.2	2614.1	877.265	1459.31	3037.92	2024.61	1778.38	946.926	2784.85	4759.17
CAC0985	ABC transporter, permease component	37643.8	15595	4034.56	7352.25	33002.9	19730.4	7489.8	4615.51	9735.43	17082.2
CAC0986	Lipoprotein, attached to the cytoplasmic membrane, NLPA family	55707.1	27921.4	7454.67	10704.1	55707.1	47080.3	12408.7	8372.98	15036.8	20580.2
CAC0987	hypothetical protein CAC0987	314.885	223.898	104.311	139.495	49.8657	6.24495	108.727	117.94	174.653	154.727
CAC0988	Probably membrane protein	40.3765	30.6061	14.8369	19.6352	2.96522	3.32165	9.2058	16.9422	24.079	4.64883
CAC0989	General secretion family related protein	100.044	83.5587	52.251	65.0773	42.1544	90.6352	41.3112	51.2636	62.2811	34.4706
CAC0990	Glutamyl-tRNA synthetase	1558.06	1671.59	2265.09	2568.9	2505.58	3129.16	1482.97	1447.63	1482.97	933.477
CAC0991	Putative intracellular protease	198.624	214.136	187.157	88.0091	11.585	21.6318	122.369	193.411	133.614	57.3392
CAC0992	hypothetical protein CAC0992	56.1861	58.8228	56.1182	25.2895	4.25364	6.88993	27.9483	55.7475	34.0813	13.3724
CAC0993	D-alanyl-D-alanine carboxypeptidase (penicilin binding protein)	263.637	273.809	304.418	349.296	225.851	19.5921	255.219	319.665	275.84	275.467
CAC0994	Predicted membrane protein	164.344	156.971	217.968	304.003	1017.15	646.105	178.188	143.48	173.467	394.931
CAC0995	Predicted membrane protein	39.7678	31.569	40.7009	72.2072	272.159	222.558	32.9477	31.4867	34.8351	74.3018
CAC0996	hypothetical protein CAC0996	313.378	248.186	284.057	544.059	2723.37	4857.52	153.963	171.822	179.363	345.891
CAC0997	Probable nucleoside-diphosphate kinase N-terminal domain	1933.19	1901.15	1550.63	1516.33	417.61	183.092	1027.25	1254.55	1188.07	1049.77
CAC0998	Homoserine dehydrogenase	3700.6	4325.38	3215.01	1466.68	1154.74	888.202	1684.97	2828.85	2533.02	1177.41
CAC0999	threonine synthase	4175.99	4380.82	3283.28	1325.08	599.904	501.877	1817.1	2541.26	2388.8	1033.95
CAC1000	Uncharacterized protein, homolog of yhfF B.subtilis	1079.46	1310.86	872.9	449.893	422.49	568.749	546.998	765.328	674.08	417.61
CAC1001	aspartate aminotransferase	2627.23	2052.44	2205.08	2244.3	3004.59	2574.59	3343.42	2173.99	2299.25	2156.22
CAC1002	nicotinate phosphoribosyltransferase	2574.59	1851.23	1778.38	2070.98	1643.87	1601.99	2868.12	1940.17	2048.78	2393.92
CAC1003	Superfamily I DNA helicase (rep-like helicase)	21.3882	24.1267	25.2347	15.9496	39.3945	6.93821	30.6061	40.1283	34.8882	15.8811
CAC1004	Predicted membrane protein	137.458	165.681	182.543	253.001	16.3732	91.4766	148.28	142.837	151.349	221.08
CAC1005	Uncharacterized protein similar to Cylindrotheca fusiformis plasmid hypothetical protein (GI:99319)	219.856	237.832	270.647	371.565	13.5021	14.7627	221.881	213.843	235.162	362.634
CAC1006	MutT-like (Nudix) hydrolase	130.909	125.747	133.024	140.462	34.6117	137.574	107.593	128.938	127.568	104.7
CAC1007	Predicted acetyltransferase	127.905	101.049	114.36	98.7112	20.8865	24.0127	92.347	104.7	117.263	78.7365
CAC1008	Hypothetical protein, CF-30 family	68.9624	51.3429	29.1371	36.3293	265.481	1673.78	103.981	46.9855	40.8865	53.9745
CAC1009	Cell wall biogenesis enzyme (N-terminal domain related to N-Acetylmuramoyl-L-alanine amidase and C-terminal domain related to L-alanoyl-D-glutamate peptidase); peptodoglycan-binding domain	76.3943	55.1917	63.9197	209.856	549.64	1126.78	59.2381	47.9652	54.4427	188.333
CAC1010	Predicted phosphohydrolase, Icc family	2564.37	1652.61	1633.79	3723.59	2287.41	865.375	2142.72	1614.42	1933.19	3601.69
CAC1011	Uncharacterized small membrane protein, homolog of ykvA B.subtilis	2.62134	2.59871	5.10807	4.30946	5.08691	9.10016	3.6053	3.07039	3.31205	5.86627
CAC1012	Uncharacterized membrane protein, homolog of YNGA/YWCD B.suntilis	2.3259	2.3259	3.4882	3.04639	3.06087	2.37232	2.31125	4.64883	2.43613	2.41546
CAC1013	FTSA related protein, predicted ATPase of the HSP70 family	830.977	1002.01	1072.03	1196.58	588.072	458.349	786.984	897.152	861.309	1170.49
CAC1014	IAA-like amino acid hydrolase	1612.09	1808.04	2127.82	2632.64	2228.61	2156.22	1366.72	1756.31	1671.59	1759.29
CAC1015	Pseudouridylate synthase	1039.61	1212.47	1204.92	1310.86	302.219	158.337	959.077	1246.17	1039.61	854.242
CAC1016	SpoVB related membrane protein	739.61	923.77	878.581	913.737	159.024	60.1569	860.341	967.914	908.256	559.254
CAC1017	SpoVB related membrane protein	8.74269	5.99989	15.541	7.3915	5.62117	281.338	3.51593	5.43466	3.89902	5.16675
CAC1018	Predicted membrane protein	448.474	450.376	344.517	543.273	416.23	1023.64	439.403	342.835	328.491	580.57
CAC1019	Phospholipase C related protein	466.525	397.664	416.23	618.155	551.163	814.153	378.77	307.441	301.836	561.824
CAC1020	hypothetical protein CAC1020	83.4447	74.9234	94.8416	81.2576	74.0425	21.4267	65.4545	72.7521	65.9048	79.6618
CAC1021	Predicted Fe-S oxidoreductase	642.862	642.862	502.496	350.575	202.672	1095.32	487.629	541.804	470.651	242.584
CAC1022	Thioesterase II of alpha/beta hydrolase superfamily	131.244	93.5941	58.2569	65.544	52.4438	248.436	95.2611	101.273	101.162	59.3412
CAC1023	Nicotinate-nucleotide pyrophosphorylase	4781.95	5431.19	8081.25	14273	23676.1	21227.6	5223.38	5258.29	6167.67	15133.8
CAC1024	L-aspartate oxidase	6002.29	7192.46	9819.02	16980.3	18185.5	13002.7	6675.39	7227.11	8496.01	19020.7
CAC1025	quinolinate synthetase	2710.54	3121.14	4003.16	7748.24	2982.34	2460.42	2850.18	2756	2996.99	6044.72
CAC1026	Superfamily I DNA helicase	425.236	519.305	402.771	320.998	51.6869	26.7504	348.186	584.51	464.514	274.824
CAC1027	Flavoprotein	87591.9	83784.2	129960	66917.8	45751.7	45751.7	87591.9	63867.5	81219.4	61152
CAC1028	Hydrolase of alpha/beta superfamily, possible membrane associated lipase	84.0331	71.3935	83.0403	108.296	453.693	1443.14	70.716	51.5172	51.608	121.559
CAC1029	FeoA-like protein, involved in iron transport	2319.22	710.594	811.827	1455.66	1752.27	1037.11	416.23	149.304	472.535	14273
CAC1030	FeoA-like protein, involved in iron transport	6425.5	1655.95	1956.02	3888.84	2793.9	2009.4	1137.1	288.198	1215.56	32399.3
CAC1031	FeoB-like GTPase, responsible for iron uptake	8326.86	1605.18	1592.1	6920.8	14339.9	14174.7	375.753	158.727	603.279	68735.8
CAC1032	Predicted transcriptional regulator	1095.32	257.615	265.481	1107.81	3731.28	2992	49.3303	21.9175	82.1214	10217.5
CAC1033	Hypothetical protein, CF-31 family	2291.81	1869.65	2505.58	6108.61	3738.72	2080.67	1796.29	1230.98	1607.93	10704.1
CAC1034	hypothetical protein CAC1034	27.895	22.9526	32.6784	38.164	44.7759	8.86155	16.5989	18.646	20.4804	16.7787
CAC1035	hypothetical protein CAC1035	22.7203	31.9842	37.2934	46.4162	16.573	14.1196	14.3	21.6318	29.3725	51.3429
CAC1036	Pyruvate kinase	832.455	809.356	755.958	965.312	2054.93	2173.99	1576.02	1489.34	1170.49	1121.37
CAC1037	Predicted xylanase/chitin deacetylase	1908.83	1817.1	3476.03	5671.77	3024.93	791.231	2409.95	2000.05	2772.54	3723.59
CAC1038	Predicted metal-binding membrane protein	89.6025	68.9624	87.8873	58.3526	50.3962	63.7491	68.0572	55.2823	58.0986	34.8882
CAC1039	Membrane protein, TerC homolog	26.908	19.0939	22.0034	18.873	103.34	2.53849	27.1302	28.1528	23.0172	103.861
CAC1040	Predicted amidohydrolase	280.776	289.411	282.825	295.359	564.778	510.566	216.348	201.771	212.822	191.461
CAC1041	arginyl-tRNA synthetase	1645.38	1773.13	6920.8	927.72	782.841	500.56	2460.42	1578.5	4201.07	769.34
CAC1042	Predicted membrane protein	661.619	559.254	1599.26	234.764	439.895	172.368	850.137	461.105	1242.49	232.067
CAC1043	Xre family DNA-binding domain and TPR-repeat containing protein	23.4205	23.0894	36.3728	66.65	58.2569	15.4114	20.3787	19.3526	28.2015	28.6545
CAC1044	NADH:flavin oxidoreductase, possible NADH oxidase	46.4162	64.3665	66.8208	59.0325	152.093	104.311	62.2811	79.6618	55.2823	33.6679
CAC1045	Predicted permease	296.18	364.725	727.61	624.09	1645.38	1308.41	444.963	326.776	567.703	720.046
CAC1046	Transcriptional regulator, LysR family	118.565	138.424	118.3	241.014	247.165	47.5059	124.357	93.4286	114.228	192.015
CAC1047	vitamin B12-dependent ribonucleotide reductase	2115.75	1350.56	1884.73	28766.7	40469.4	44381.9	2044.48	1027.25	1529.18	22790.4
CAC1048	Carbonic anhydrase/acetyltransferase, isoleucine patch superfamily	84.4599	76.5501	49.9579	94.1328	115.905	139.045	47.9652	64.021	43.8841	86.5489
CAC1049	Uncharacterized conserved protein,ortholog of YaaR B.subtilis	695.727	567.703	409.185	527.251	906.86	553.828	428.837	400.07	336.217	594.943
CAC1050	NAD synthetase	236.305	229.169	206.225	357.576	613.294	1495.17	239.082	182.306	168.892	315.546
CAC1051	Uncharacterized conserved protein (possible membrane)	3948.46	2947.29	1775.77	3254.85	16110.2	17269.6	2269.16	2199.95	1741.66	8974.91
CAC1052	Membrane protease subunit, stomatin/prohibitin homolog	1983.9	1473.71	1304.22	2276.07	16409.7	18700.6	1242.49	1161.65	1011.52	7620.01
CAC1053	LPS glycosyltransferase	225.558	252.378	213.117	285.955	789.859	921.688	164.521	184.129	169.966	296.815
CAC1054	Arginase	614.587	656.324	238.714	573.593	1063.92	905.714	751.162	622.419	417.08	320.563
CAC1055	hypothetical protein CAC1055	94.9754	77.0306	85.5634	96.3156	164.344	37.3945	56.1182	47.1349	53.8048	78.6683
CAC1056	hypothetical protein CAC1056	67.3	50.5036	37.072	40.7009	60.7341	103.125	40.596	33.9677	29.2582	50.6061
CAC1057	Uncharcterized protein, shares conserved domain among different RHS family proteins and WAPA of B.subtilis	64.1232	57.1252	41.7457	38.3108	22.9526	84.0331	44.4285	45.3793	38.2451	32.6152
CAC1058	Predicted membrane protein	68.6467	53.2231	38.9243	31.6423	11.9925	52.3156	42.9672	44.0801	36.2195	23.9075
CAC1060	Predicted membrane protein	18.441	17.639	12.0117	12.3073	114.517	285.488	17.7745	14.2601	13.5021	12.7911
CAC1061	Uncharcterized protein, shares conserved domain among different RHS family proteins and WAPA of B.subtilis	11.8329	10.665	10.7851	8.88328	3.89902	14.5086	10.665	11.6164	11.4517	8.17634
CAC1062	hypothetical protein CAC1062	56.6786	47.8576	67.0915	92.1814	27.2993	170.819	45.2044	44.96	46.8733	49.2678
CAC1063	TPR-repeat-containing protein	46.066	38.8163	47.7666	60.2261	3.10341	10.7582	29.193	28.9293	40.1283	29.0391
CAC1064	TPR-repeat-containing protein	218.509	195.594	191.005	169.175	29.5175	13.9499	196.217	187.741	160.603	130.909
CAC1065	Uncharacterized protein, related stage III sporulation protein AH of Bacillus sp.	129.516	139.787	135.737	119.235	55.8461	56.1861	146.164	146.957	124.16	78.3211
CAC1066	hypothetical protein CAC1066	39.8343	27.481	13.2502	6.28695	2.5746	2.67083	21.9681	31.2336	17.8719	28.9293
CAC1067	TPR-repeat containing protein	19.5921	14.3789	9.99563	8.42527	2.46982	2.62134	15.6635	23.699	17.2876	2.95356
CAC1068	Hypothetical protein, CF-25 family	10.5865	7.9393	6.24495	3.28394	3.37757	4.28723	7.3915	12.7609	9.16706	20.3425
CAC1070	Transcriptional regulator, AcrR family	2.5746	2.5691	2.50418	2.78121	8.08498	4.00689	2.82556	2.7374	2.50635	4.78996
CAC1071	Transcriptional regulator, AcrR family	2.93982	2.87594	2.58213	2.57127	5.72531	7.10888	2.76912	2.66556	2.67083	10.9825
CAC1072	Fe-S oxidoreductase	178.962	198.624	190.379	533.005	534.627	116.453	141.057	143.704	183.397	329.183
CAC1073	hypothetical protein CAC1073	607.676	618.155	639.432	1915.9	2098.04	1223.81	429.546	421.672	539.845	967.914
CAC1074	Predicted permease	718.221	753.248	870.774	2701.9	3089.83	2115.75	553.828	500.099	635.309	1232.89
CAC1075	Beta-glucosidase family protein	116.644	99.0319	223.224	171.526	4707.18	13614.5	624.09	689.406	1070.51	8174.09
CAC1076	Hypothetical protein, CF-32 family	26.4091	24.0127	36.141	42.7354	32.1432	12.3073	21.2565	19.0939	22.1991	35.3336
CAC1077	Putative translation initiation inhibitor	118.3	104.311	103.259	132.134	108.448	145.142	101.88	84.9424	85.435	119.235
CAC1078	Predicted phosphohydrolase, Icc family	2659.06	2064.15	3194.98	8045.21	15133.8	12150.3	3869.45	3696.26	5413.36	12497.7
CAC1079	Uncharacterized protein, related to enterotoxins of other Clostridiales	146.653	112.545	296.815	171.304	1355.7	1291.56	521.899	595.635	880.878	1534.75
CAC1080	Uncharacterized protein, probably surface-located	292.903	229.527	917.952	988.858	5290.03	3639.35	1594.41	2868.12	4564.11	9126.96
CAC1081	Uncharacterized protein, probably surface-located	79.6618	73.9206	253.81	198.934	1599.26	1302.6	343.597	629.987	979.809	1659.08
CAC1082	hypothetical protein CAC1082	110.584	115.378	49.3991	45.8603	40.809	76.3943	72.7521	92.0299	71.4836	64.8302
CAC1083	Predicted membrane-associated metal-binding protein	152.579	162.421	96.1465	76.1617	14.5983	74.3018	123.832	139.302	120.231	114.828
CAC1084	Beta-glucosidase family protein	24.8572	24.3961	32.3428	67.0915	663.195	585.588	347.257	393.571	392.338	847.337
CAC1085	alpha-xylosidase YicI	53.8048	60.7341	128.938	122.369	2468.69	2438.83	715.65	851.76	903.096	1594.41
CAC1086	Transcriptional regulators of NagC/XylR family	54.2196	52.8152	130.402	94.8416	2695.22	2738.41	498.601	572.109	633.023	1141.83
CAC1087	hypothetical protein CAC1087	2.70383	2.68222	2.54551	2.53173	3.98885	5.40566	2.6524	4.70141	4.60711	6.85501
CAC1088	fructose 1,6-bisphosphatase II	390.207	659.196	295.09	351.832	74.1193	76.8057	350.575	548.736	365.847	206.544
CAC1089	HPr kinase/phosphorylase	2701.9	4535.54	2525.15	3343.42	167.276	136.219	3226.68	3985.6	3215.01	1951.86
CAC1090	5-formyltetrahydrofolate cyclo-ligase	2468.69	3723.59	2455.24	3154.2	181.864	370.088	2706.37	3534.96	2750.63	1682.41
CAC1091	putative aminopeptidase 1	213.843	246.116	219.856	250.53	474.054	533.597	220.079	233.65	195.934	147.845
CAC1092	Predicted metal-dependent phosphoesterase (PHP family), YciV ortholog	1082.66	701.561	895.645	966.98	2258.81	436.991	696.341	433.53	551.163	817.33
CAC1093	Hypothetical secreted protein	14.2264	16.6658	15.6635	13.7382	53.2231	73.5461	5.19265	3.81914	2.54811	2.69809
CAC1094	Cation efflux system protein	2.54811	2.52103	2.79	5.03489	12.7609	109.819	2.52103	2.93982	2.51034	4.09774
CAC1095	Uncharacterized protein, YjiN homolog	597.958	652.293	605.651	880.878	729.319	322.962	603.919	474.944	492.803	739.61
CAC1096	Uncharacterized protein, YjiN homolog	173.721	211.819	190.015	299.194	109.819	653.283	172.368	192.546	170.819	215.318
CAC1097	hypothetical protein CAC1097	162.759	187.559	124.747	110.234	14.5596	2.998	118.43	149.732	139.787	102.82
CAC1098	DNA polymerase I	698.43	974.908	1182.12	1524.18	394.931	95.688	723.832	1260.75	1168.01	750.392
CAC1099	dephospho-CoA kinase	703.419	898.711	1037.11	1330.12	976.264	1375.52	711.755	1077.38	992.448	694.521
CAC1100	Secreted protein, similar to catalytic domain of murein transglycosylase	532.441	572.762	636.528	830.184	927.72	1619.88	502.965	544.818	545.418	450.376
CAC1101	Hypothetical protein, CF-34 family(identical)	382.452	377.135	173.062	112.067	190.015	185.957	177.683	286.717	217.657	106.265
CAC1102	Predicted membrane protein	341.025	313.378	477.135	766.198	409.789	4.86255	314.656	275.11	306.087	468.657
CAC1103	Possible metal-binding domain, related to a correspondent domain of site-specific recombinase	15.8276	20.4253	30.0252	35.3336	2.52103	2.53173	17.9645	25.9622	32.7456	26.0404
CAC1104	hypothetical protein CAC1104	457.887	322.17	180.301	374.05	39.8343	127.283	944.771	1068.78	430.281	103.259
CAC1105	hypothetical protein CAC1105	51.6869	33.9677	24.1695	43.4197	2.70896	5.86627	100.689	119.674	54.2196	5.23691
CAC1106	hypothetical protein CAC1106	475.452	341.025	179.196	364.141	38.9243	89.7726	993.405	1219.08	469.254	96.3156
CAC1107	Hypothetical protein, CF-36 family	453.693	325.545	187.006	374.362	15.3747	71.7617	919.456	997.761	390.207	73.0328
CAC1108	Lyc gene autolisin (1,4-bets-N-acetylmuramidase), family 25 of glycosyl hydrolase; peptodoglycan-binding domain	314.656	231.353	118.927	224.501	3.54413	22.8376	676.215	775.733	311.568	57.4476
CAC1109	Hypothetical protein, CF-8 family	310.577	211.582	123.506	221.881	27.6724	49.8657	667.656	760.394	300.097	46.5861
CAC1110	Integrase/recombinase (xerC/xerD family); CF-10 family	229.169	168.272	64.8302	115.905	22.3374	34.1558	472.535	553.197	217.968	39.0432
CAC1111	Hypothetical protein, CF-10 family	176.033	130.8	52.5482	83.5587	7.55814	11.0193	402.371	467.308	175.624	15.9496
CAC1112	Hypothetical protein, CF-11 family	385.833	291.431	182.098	259.419	187.559	134.071	809.356	984.616	381.042	117.694
CAC1113	hypothetical protein CAC1113	543.273	382.452	195.35	281.338	127.905	375.339	1306.58	1471.98	525.451	107.738
CAC1114	hypothetical protein CAC1114	196.49	143.354	63.6362	68.6467	2.45694	2.66556	346.813	534.125	175.014	36.0008
CAC1115	hypothetical protein CAC1115	746.975	501.877	220.425	280.263	3.46361	15.1582	1925.38	2014.39	748.352	166.127
CAC1116	hypothetical protein CAC1116	312.238	201.256	99.5267	142.245	2.79	15.5823	650.24	746.975	311.862	61.6434
CAC1117	hypothetical protein CAC1117	208.878	144.373	69.8813	112.978	34.4706	95.8817	457.289	524.519	203.811	41.1614
CAC1118	Phage related protein	195.934	142.506	75.4592	137.296	5.94987	6.13438	415.236	541.029	206.544	32.89
CAC1119	hypothetical protein CAC1119	300.969	236.305	129.988	192.546	2.78121	122.786	903.096	965.312	375.033	59.4431
CAC1120	Phage-related protein, YqbO B.subtilis homolog	530.953	390.695	185.687	300.097	33.0059	693.811	1508.24	1465.03	588.072	86.1775
CAC1121	Predicted membrane protein	208.128	129.741	127.905	300.597	1560.93	1248.7	132.565	94.8416	106.821	227.002
CAC1123	hypothetical protein CAC1123	19.7243	14.6699	6.59432	6.6672	2.723	2.90845	42.0647	42.9672	14.9108	2.85232
CAC1124	hypothetical protein CAC1124	211.075	147.27	66.7197	66.7197	10.2423	5.65122	472.989	445.755	157.862	18.9534
CAC1125	hypothetical protein CAC1125	118.069	79.1631	32.9477	30.896	6.23434	11.8007	300.597	300.302	108.448	4.54353
CAC1126	hypothetical protein CAC1126	1032.4	720.046	303.583	284.579	4.5698	7.36192	2021.76	2723.37	850.137	101.479
CAC1127	hypothetical protein CAC1127	202.332	151.349	60.434	57.6331	2.477	2.51784	432.963	575.679	187.741	16.4917
CAC1128	hypothetical protein CAC1128	102.48	74.3018	30.3569	26.1888	2.31125	8.08498	207	324.916	94.9754	2.45694
CAC1129	hypothetical protein CAC1129	105.759	77.0929	37.8202	47.5762	2.77513	3.1118	271.84	388.446	131.623	26.6228
CAC1130	hypothetical protein CAC1130	818.374	609.076	438.817	616.615	136.638	124.357	2184.75	2448.55	957.772	234.764
CAC1131	hypothetical protein CAC1131	380.273	269.349	175.624	297.188	26.4091	84.8222	909.826	1156.67	455.281	90.7272
CAC1132	hypothetical protein CAC1132	260.555	208.128	130.909	214.629	5.65122	13.3004	760.394	912.336	354.148	76.8057
CAC1133	Phage related protein, YonE B.subtilis homolog	359.981	309.019	204.949	322.962	29.8189	118.069	1318.41	1479.44	561.099	81.2576
CAC1134	Phage related protein, YonF B.subtilis homolog	137.97	108.866	77.8032	103.683	22.1561	14.5983	439.895	505.613	199.492	29.7111
CAC1135	hypothetical protein CAC1135	157.862	116.978	76.719	100.229	3.73065	5.98988	539.177	538.153	199.836	14.797
CAC1136	Phage related protein, YonJ B.subtilis homolog	193.411	164.919	96.7008	105.896	7.88105	23.3294	603.279	559.254	213.117	19.9369
CAC1137	hypothetical protein CAC1137	28.748	17.813	12.1831	10.3831	10.4824	2.69574	52.3156	57.9362	22.2417	3.6053
CAC1138	hypothetical protein CAC1138	555.757	315.241	135.978	316.125	246.574	107.041	1158.45	899.786	300.597	120.373
CAC1139	Phage related protein, YonO B.subtilis homolog	17.639	12.7177	15.6254	9.24577	4.16189	6.28695	30.6917	28.4558	16.7787	8.96209
CAC1140	hypothetical protein CAC1140	76.719	49.1815	43.3358	42.1544	12.8724	91.3853	121.775	116.978	65.3453	48.494
CAC1141	hypothetical protein CAC1141	82.5864	46.4872	58.8228	48.2403	3.87612	10.5406	128.938	121.006	69.1276	40.809
CAC1142	ATP-dependent DNA helicase, uvrD-like	36.5888	25.2895	26.8304	16.573	4.13585	16.4917	62.757	64.1232	31.795	14.1825
CAC1143	Exodeoxyribonuclease V, Alpha subunit, RecD	6.10447	7.21227	8.0409	7.09646	9.96217	19.0939	5.94987	6.01967	6.74048	10.2944
CAC1145	hypothetical protein CAC1145	12.1574	8.16246	20.8476	19.9971	3.16592	3.58998	26.0995	28.988	34.7574	27.1733
CAC1146	hypothetical protein CAC1146	4.66368	3.21758	3.5614	3.95949	4.36367	6.74048	8.0409	6.42515	4.00689	16.4034
CAC1147	hypothetical protein CAC1147	11.0193	9.6608	10.8263	6.33774	2.43613	2.57127	19.0519	18.873	12.1831	2.71529
CAC1148	hypothetical protein CAC1148	2.37232	2.97173	2.998	2.31125	2.2893	2.44707	2.35017	2.77513	2.3259	2.47416
CAC1149	hypothetical protein CAC1149	16.1712	19.2514	20.5533	19.0939	16.6658	132.276	29.3725	34.5244	22.7658	18.2007
CAC1150	hypothetical protein CAC1150	3.24501	3.5614	3.16592	2.33858	2.37992	2.54811	3.78644	2.477	3.81914	2.56179
CAC1151	hypothetical protein CAC1151	2.53173	2.50635	2.51034	2.7374	3.21758	3.06087	2.66556	3.06087	2.51424	19.9971
CAC1152	hypothetical protein CAC1152	2.80775	2.82556	2.52857	2.52576	3.58998	6.69756	2.723	2.61042	2.58851	9.96217
CAC1153	hypothetical protein CAC1153	4.49084	2.88905	2.70896	2.62134	4.06412	4.78996	2.94699	4.16189	3.24501	11.3718
CAC1154	hypothetical protein CAC1154	8.58097	6.15718	8.91777	4.82863	3.01528	2.90029	18.9902	22.1561	14.0072	6.28695
CAC1155	hypothetical protein CAC1155	33.5617	31.3296	65.4545	59.3412	52.9748	45.1143	75.2798	88.8262	66.9772	37.488
CAC1156	hypothetical protein CAC1156	35.1126	29.7682	64.448	55.0114	15.6949	17.0131	80.0899	102.99	73.5461	38.6617
CAC1157	hypothetical protein CAC1157	28.0902	22.0474	37.2114	33.8352	18.2604	12.8179	58.2569	75.4592	56.1861	24.2019
CAC1158	hypothetical protein CAC1158	26.3396	19.4678	31.3296	26.0404	12.1831	48.6759	62.1718	76.719	52.0738	25.2895
CAC1159	hypothetical protein CAC1159	5.60254	2.81732	3.74808	2.87594	5.06028	10.2944	4.89865	4.62676	3.71347	9.80701
CAC1160	hypothetical protein CAC1160	467.308	342.835	923.77	1085.42	4759.17	15941	344.922	279.445	265.899	448.474
CAC1161	Predicted ATPase of HSP70 class	32.2167	34.3435	59.3412	31.0712	135.285	64.8302	61.1123	81.8465	60.9414	68.2345
CAC1162	Hypothetical protein, CF-11 family	95.572	67.4076	77.2082	98.4639	148.912	158.727	227.002	283.661	126.697	61.1123
CAC1163	hypothetical protein CAC1163	2.63315	2.85926	5.92826	5.16675	6.74048	2.78121	3.8422	7.46568	8.58097	2.85926
CAC1164	hypothetical protein CAC1164	21.2565	22.0034	32.4285	35.768	67.4076	3.41962	39.9045	62.2811	44.3574	56.7993
CAC1165	hypothetical protein CAC1165	30.1994	29.3054	46.4162	51.6869	137.092	15.9496	53.3816	84.6453	60.7341	68.7094
CAC1166	hypothetical protein CAC1166	10.2423	10.5098	15.8811	16.6185	42.7354	16.0775	14.0072	27.4064	23.503	18.596
CAC1167	hypothetical protein CAC1167	7.6288	9.96217	21.9681	21.0909	59.3412	5.60254	16.8681	24.2848	20.5984	16.8288
CAC1168	hypothetical protein CAC1168	18.646	19.2041	30.9465	70.716	341.658	199.65	36.6451	57.5645	41.0504	36.4567
CAC1169	hypothetical protein CAC1169	93.9861	107.182	129.149	75.5864	126.24	152.093	106.057	112.067	98.1399	60.0629
CAC1170	site-specific tyrosine recombinase XerC	71.1443	82.5864	80.767	24.2019	8.33803	4.80848	82.3472	81.2576	70.2166	15.8276
CAC1171	hypothetical protein CAC1171	257.615	324.447	268.6	236.667	87.3822	16.2806	304.003	333.589	256.024	210.555
CAC1172	Predicted integrase of XerC/XerD family, diverged	791.231	979.809	818.374	816.169	733.022	621.483	841.048	824.04	642.862	573.593
CAC1173	hypothetical protein CAC1173	85.8172	100.229	88.0091	55.1917	18.873	14.1825	116.802	132.565	84.8222	65.3453
CAC1174	hypothetical protein CAC1174	2.52576	3.13348	2.91863	3.20689	5.40566	2.59543	3.04639	3.36784	3.16592	3.31205
CAC1175	Hypothetical protein, CF-35 family	21.5267	22.28	34.7574	16.9781	34.6883	21.2565	37.8703	49.8657	32.9477	21.9681
CAC1176	hypothetical protein CAC1176	45.2044	40.1817	69.8069	27.1733	9.13993	4.13585	94.1328	134.826	77.3637	43.4197
CAC1177	hypothetical protein CAC1177	41.9747	38.7448	89.4432	36.141	8.62545	10.868	70.5701	116.249	73.8	42.0647
CAC1178	hypothetical protein CAC1178	164.521	150.838	288.739	103.259	25.9622	4.04959	336.217	503.586	287.3	151.037
CAC1179	hypothetical protein CAC1179	112.688	98.7112	193.411	71.1443	16.8288	3.20689	247.888	369.619	208.323	93.5941
CAC1180	Predicted membrane protein	235.754	193.411	337.439	123.208	43.614	127.012	474.054	665.601	375.753	167.007
CAC1181	Phage related protein, YorF B.subtilis homolog	56.9761	47.6765	88.5691	42.4698	33.9677	14.8369	103.125	155.045	81.5781	37.6979
CAC1182	Phage related protein, YorG B.subtilis homolog	71.7617	57.3392	140.293	78.7365	20.2238	10.2232	155.99	222.094	164.78	77.0306
CAC1183	hypothetical protein CAC1183	32.9477	23.4748	52.1566	24.6101	15.5823	27.0585	54.0765	81.7182	56.0484	15.4627
CAC1184	hypothetical protein CAC1184	3.15926	3.6053	6.15718	2.52857	2.91863	4.89865	5.83724	11.1131	5.89713	8.42527
CAC1185	hypothetical protein CAC1185	372.091	380.273	315.241	227.002	698.43	1935.15	328.491	301.836	249.504	215.647
CAC1186	hypothetical protein CAC1186	712.339	624.09	777.289	491.635	309.507	7.80922	639.432	623.305	556.246	388.446
CAC1187	hypothetical protein CAC1187	325.545	261.212	315.546	206.768	217.968	309.847	274.405	266.5	234.333	174.294
CAC1188	hypothetical protein CAC1188	141.468	134.452	194.024	120.079	98.6032	14.2601	151.459	184.427	154.852	105.896
CAC1189	hypothetical protein CAC1189	40.0375	43.614	80.3909	53.3128	50.0127	20.3425	57.8155	83.7243	64.021	34.643
CAC1190	Predicted Fe-S-cluster redox enzyme, YLON B.subtilis homolog	39.9819	43.8841	78.6683	31.7074	59.7072	137.741	94.5992	160.171	116.978	50.5761
CAC1191	hypothetical protein CAC1191	18.9182	21.1784	57.1252	22.8376	54.5644	8.49074	45.2844	86.3846	65.2275	33.9677
CAC1192	Phage replicative DNA helicase, YorI B.subtilis homolog	31.6423	41.3112	73.1772	28.867	68.8439	23.5517	74.2067	115.378	89.0664	45.5838
CAC1193	hypothetical protein CAC1193	75.2798	76.3943	137.741	79.6618	350.794	951.025	149.951	208.323	149.304	84.9424
CAC1194	hypothetical protein CAC1194	3.06087	2.96522	4.88863	2.69574	4.99496	7.3915	3.67936	3.13348	3.51593	12.3073
CAC1195	NAD-dependent DNA ligase LigA	54.0765	56.9064	98.1399	47.5059	102.99	179.628	84.3375	145.142	92.347	64.6617
CAC1196	hypothetical protein CAC1196	4.28723	3.02944	3.23413	2.66556	4.73215	7.68054	2.90029	2.73391	2.74297	31.7074
CAC1197	hypothetical protein CAC1197	130.402	121.775	143.704	126.454	97.8663	45.9535	147.438	197.358	140.595	134.826
CAC1198	Single-stranded-DNA-specific exonuclease (recJ)	77.6394	79.5514	215.647	72.058	85.2491	89.2593	108.101	160.475	112.545	90.0141
CAC1199	hypothetical protein CAC1199	2.48884	2.46631	3.73065	3.07039	8.55784	2.79	2.89448	3.1469	2.88905	3.02944
CAC1200	Similar to phospho-adenylylsulfate sulfotransferase	22.8786	16.433	39.9045	14.4503	10.2232	16.1088	44.2926	66.7197	44.0801	19.0519
CAC1201	hypothetical protein CAC1201	35.768	33.4205	56.1861	18.1769	62.1718	22.2417	55.0114	89.9105	55.1917	25.5616
CAC1202	hypothetical protein CAC1202	8.70548	4.5698	13.4032	5.7882	12.5029	5.30469	15.3747	20.7248	16.9781	7.6288
CAC1203	hypothetical protein CAC1203	8.05909	8.02309	10.0569	5.30469	25.1135	30.9915	9.13993	9.99563	10.0569	10.2232
CAC1204	hypothetical protein CAC1204	6.85501	4.67739	7.6288	4.99496	2.53173	2.31125	5.92826	8.05909	7.9393	2.44707
CAC1205	hypothetical protein CAC1205	59.0325	47.7666	93.4286	49.2678	88.3875	20.1101	97.6476	142.245	95.688	75.2798
CAC1206	Predicted membrane protein	87.1703	67.5141	126.697	68.0572	72.058	126.697	163.226	229.169	148.28	97.4511
CAC1207	hypothetical protein CAC1207	106.057	83.0403	207	184.694	1544.02	4564.11	145.142	182.787	136.638	110.753
CAC1208	hypothetical protein CAC1208	39.1098	31.4867	61.7629	32.0987	47.6765	40.1817	66.9772	113.696	69.4272	48.1378
CAC1209	anaerobic ribonucleoside triphosphate reductase	98.1399	90.4956	151.882	94.2909	87.636	87.2472	173.721	266.771	177.23	128.09
CAC1210	Deoxyuridine 5'triphosphate nucleotidohydrolase (DUPTase)	62.1718	53.9745	102.052	43.1299	23.2152	25.5109	125.747	181.864	116.453	70.3911
CAC1211	hypothetical protein CAC1211	56.7993	41.6427	68.355	29.3725	26.0404	19.0296	95.4002	147.548	82.7336	51.0058
CAC1212	hypothetical protein CAC1212	6.56557	4.64883	8.22988	3.89902	9.4267	12.3449	7.6288	11.8329	11.6844	3.57179
CAC1213	Predicted membrane protein	30.1664	18.059	36.2195	12.4449	2.49635	2.44119	50.3962	72.5029	39.6277	13.0043
CAC1214	Xre family DNA-binding domain and TPR-repeat containing protein	481.328	502.965	613.898	1170.49	57.3392	3.19527	470.098	469.254	565.561	782.841
CAC1215	hypothetical protein CAC1215	2.96522	2.46189	2.33858	2.40641	2.51424	2.92618	2.47416	2.4192	2.43183	2.93982
CAC1216	hypothetical protein CAC1216	18.3055	15.0098	21.2565	15.2872	9.99563	25.7712	28.867	43.773	38.4607	39.6277
CAC1217	Guanylate kinase (P-loop type)	55.7475	37.6979	67.5141	46.721	25.0022	29.3725	113.696	159.658	126.454	124.615
CAC1218	Phage related protein, YorS B.subtilis homolog	86.683	66.8208	112.829	69.0403	65.3453	50.2854	184.129	274.824	207.737	187.741
CAC1219	hypothetical protein CAC1219	29.9532	24.2848	42.618	23.4205	20.4804	2.3259	67.5141	110.234	82.3472	84.3375
CAC1220	hypothetical protein CAC1220	12.3944	10.457	20.3787	11.6844	5.10807	7.57471	22.8376	43.5325	33.1846	30.2561
CAC1221	hypothetical protein CAC1221	23.6182	22.9342	38.0684	16.6658	10.8263	8.42527	53.4949	86.1775	65.6916	52.4438
CAC1222	DNA-methyltransferase (cytosine-specific)	46.6459	37.9431	69.9837	40.0375	59.0325	152.579	95.8817	163.961	123.832	124.16
CAC1223	DNA Polymerase III Alpha chain (dnaE)	37.5899	31.2336	57.5645	22.2417	22.6544	30.835	64.2795	118.3	79.5514	42.6654
CAC1224	hypothetical protein CAC1224	49.6905	34.9343	82.904	20.4253	3.6053	7.71495	98.0167	157.696	104.7	51.89
CAC1225	hypothetical protein CAC1225	45.465	36.0008	65.544	19.5921	122.786	118.3	80.3909	114.228	76.8057	47.7666
CAC1226	RNA polymerase sigma factor	57.5645	46.1343	78.8444	21.6773	6.88993	18.441	92.6944	141.057	86.683	72.5864
CAC1227	hypothetical protein CAC1227	3.26071	2.89448	6.48715	3.57179	10.3831	2.82556	6.05487	8.25294	6.4507	3.06087
CAC1228	Site-specific DNA recombinase	464.514	419.143	290.517	290.294	195.934	176.348	370.088	436.021	358.233	304.003
CAC1229	Hypothetical protein, CF-34 family(identical)	388.826	397.157	174.135	108.866	178.454	167.755	280.263	274.405	215.948	113.517
CAC1230	hypothetical protein CAC1230	5.43466	8.25294	7.57471	7.01656	35.7097	27.5292	11.9925	11.0727	12.9354	2.58851
CAC1231	Predicted dehydrogenase, YULF B.subtilis ortholog	83.9371	75.2798	114.085	95.572	739.61	264.008	351.832	317.723	316.125	378.362
CAC1232	Predicted lytic murein transglycosylase (N-term. LysM motif repeat domain)	27.481	22.6544	63.4913	26.7504	118.43	128.486	462.422	463.102	438.817	401.276
CAC1233	Chemotaxis protein CheV ortholog (CheW-like adaptor domain and CheY-like reciever domain)	637.864	517.816	748.352	251.168	546.998	367.616	388.446	454.681	371.565	170.308
CAC1234	hypothetical protein CAC1234	231.765	285.066	186.473	81.1007	16.2017	41.6427	135.737	194.296	182.543	49.9579
CAC1235	Homoserine kinase (thrB)	4064.38	5935.64	1756.31	699.623	257.921	629.987	2258.81	3154.2	2636.54	713.543
CAC1236	hypothetical protein CAC1236	36.7822	49.3303	30.4796	22.0474	40.0375	68.5031	19.3526	32.0377	27.895	2.7374
CAC1237	hypothetical protein CAC1237	70.8401	90.7272	71.1443	36.2195	30.9465	19.7792	56.0484	53.9745	47.5762	27.1302
CAC1238	hypothetical protein CAC1238	157.173	192.928	166.508	128.257	147.438	190.783	127.012	133.266	111.037	71.7617
CAC1239	Predicted membrane protein	1048.19	1215.56	1787	1622.17	5497.31	29109.7	752.377	750.392	628.813	616.156
CAC1240	Maf-like protein	2552.38	3176.8	2701.9	2594.63	128.257	135.737	2064.15	2777.89	2132.11	1158.45
CAC1241	DNA repair protein RadC	4433.69	6302.55	4707.18	4393.14	230.53	305.801	4433.69	6708.2	5195.99	2188.81
CAC1242	mreB	4584.63	6256.72	4405.14	4304.92	222.558	135.43	4469.78	7312.55	5177.79	2358.25
CAC1243	Shape-determining protein mreC	1372.97	1988.6	1704.39	1219.08	285.955	254.835	1589.38	2272.24	1823.13	616.615
CAC1244	Predicted membrane protein	2024.61	2627.23	1726.91	1239.98	456.302	235.454	2089.79	2914.65	2287.41	778.686
CAC1245	Penicillin-binding protein 2	2156.22	2258.81	1453.53	963.532	993.405	864.338	1881.79	2085.11	1730.73	642.862
CAC1246	Penicillin-binding protein 2	52.0108	48.2403	33.924	64.5843	143.958	548.736	44.215	50.8943	42.6654	87.3822
CAC1247	Penicillin-binding protein 2	51.1018	56.0484	46.8733	57.8155	89.9105	644.121	47.6765	48.0543	47.5059	52.3156
CAC1248	septum formation inhibitor	1274.32	1390.31	1706.56	1149.67	420.052	806.81	1169.35	1158.45	999.206	697.92
CAC1249	Septum site-determining protein MinD, ATPase	1988.6	2299.25	2763.46	2824.96	1633.79	1137.1	1884.73	1976.78	1666.76	1410.38
CAC1251	Cell division protein, rodA/ftsW/spoVE family	2052.44	2132.11	1695.62	1655.95	346.813	187.347	1928.38	1965.46	1532.1	1666.76
CAC1252	Possible membrane metalloendopeptidase	24.1695	38.164	44.6136	41.7457	47.9652	134.452	17.2116	16.433	15.7355	27.9483
CAC1253	Sporulation protein IVFB related protein, predicted metallopeptidase	20.2778	28.2015	23.0172	20.7782	58.3526	157.173	15.5823	18.596	15.114	13.2136
CAC1254	Fe-S oxidoreductase	530.168	666.699	439.895	267.97	247.537	433.53	469.254	795.489	622.419	182.543
CAC1255	hypothetical protein CAC1255	905.714	1219.08	706.593	423.548	329.183	207.737	932.348	1599.26	1221.01	309.507
CAC1256	Ribonuclease G/E family protein	462.422	686.834	424.59	184.956	25.5987	30.3025	602.6	1020.79	829.075	152.717
CAC1257	50S ribosomal protein L21	7114.33	6825.85	4064.38	6184.4	2160.3	1765.43	5127.07	5316.39	4325.38	2533.02
CAC1258	hypothetical protein CAC1258	48065	48970.1	27921.4	33505.3	3312.17	721.522	38239.9	33002.9	27413.1	17269.6
CAC1259	50S ribosomal protein L27	28766.7	29954.9	15725.2	20053	2684.13	809.356	22160.5	21666.3	16526	9819.02
CAC1260	GTPase ObgE	1508.24	1972.96	1363.63	1398.54	1054.6	1230.98	1851.23	3031.08	2098.04	966.98
CAC1261	Predicted RNA-binding protein containing KH domain	938.169	1104.2	891.089	792.985	532.441	213.117	1164.77	1664.59	1355.7	541.029
CAC1262	nicotinic acid mononucleotide adenyltransferase	912.336	1173.94	965.312	860.341	1139.26	319.665	1180.28	1592.1	1299.7	816.169
CAC1263	HD superfamily hydrolase, yqeK B.subtilis ortholog	646.105	781.413	650.24	680.792	565.561	111.226	746.975	978.164	877.265	586.354
CAC1264	Membrane bound transcriptional regulator of LytR family	333.589	405.488	436.021	617.435	852.991	146.653	424.59	488.219	483.648	525.986
CAC1265	Translation initiation inhibitor, yabJ B.subtilis ortholog	2369.23	2480.17	2676.74	4744.46	5127.07	3959.56	2547.27	2706.37	2530.39	4736.3
CAC1266	Pseudouridylate synthase family protein, yabo B.subtilis ortholog	164.919	170.538	135.285	212.822	342.835	266.5	174.653	186.225	162.759	269.748
CAC1267	D-alanyl-D-alanine carboxypeptidase	792.985	605.651	696.341	384.455	86.5489	94.5992	681.416	473.301	497.506	318.142
CAC1268	Competence ComEA protein	8.02309	9.80701	12.5693	7.48891	21.8653	40.7009	8.33803	12.5029	8.70548	4.5698
CAC1269	Cation transport ATPase	125.19	131.933	165.463	82.1214	386.39	116.113	210.129	289.671	227.378	144.72
CAC1270	hypothetical protein CAC1270	33.2332	35.768	51.1874	27.895	90.1635	140.102	48.3257	75.5864	58.4724	37.3945
CAC1271	ComC competence related protein	26.4864	36.3293	40.4823	22.9526	49.3991	29.5175	35.1126	71.8985	53.3128	28.2481
CAC1272	Predicted membrane protein	101.162	95.4002	111.226	105.55	68.0572	35.4646	84.9424	99.0319	79.1631	87.2472
CAC1273	DNA polymerase III subunit delta	82.3472	77.2082	99.6489	94.7263	11.4262	16.3732	75.4592	75.6945	66.5372	81.1007
CAC1274	30S ribosomal protein S20	141.057	100.044	60.2261	55.2823	29.8923	3.46361	92.0299	73.8	57.7227	33.2855
CAC1275	germination protease	45.5838	53.8048	60.504	71.4836	87.2472	116.644	55.5918	70.2166	66.8208	77.0929
CAC1276	Stage II sporulation protein P	30.835	30.7798	37.9431	34.0813	49.1815	92.6944	29.8923	30.1664	29.4511	31.9061
CAC1277	Predicted membrane protein	3.1118	4.22122	3.13348	2.93982	10.2	7.21227	3.29886	2.74297	2.77513	12.3944
CAC1278	GTP-binding protein LepA	468.155	547.873	431.265	385.833	531.821	269.748	384.455	481.931	394.372	229.169
CAC1279	coproporphyrinogen III oxidase	201.771	408.7	270.958	211.325	79.8998	182.543	235.162	414.403	320.563	118.653
CAC1280	heat-inducible transcription repressor	1826.87	5671.77	5729.94	12840.7	11607.9	7877.06	4123.28	1759.29	2541.26	10884.8
CAC1281	Molecular chaperone GrpE	4736.3	16873	13373	28453.5	17477	12364	11745.9	5342.08	7149.19	25196.7
CAC1282	molecular chaperone DnaK	11607.9	36597.4	38239.9	76736.7	95216.8	90363.5	24923.8	12840.7	17082.2	58515.8
CAC1283	Molecular chaperones DnaJ (HSP40 family)	14174.7	42953.1	32399.3	63867.5	61152	54046.3	24319.7	17269.6	19730.4	54046.3
CAC1284	ribosomal protein L11 methyltransferase	1424.95	4653.05	4564.11	8763.59	1375.52	920.128	2845.09	2872.82	3244.24	6302.55
CAC1285	Uncharacterized conserved protein, ortholog of YQEU B.subtilis	451.818	1012.68	1177.41	1940.17	270.422	408.7	659.196	691.724	866.001	1226.72
CAC1286	Fe-S oxidoreductase	524.519	1443.14	1059.53	1453.53	89.7726	36.0728	1049.77	1095.32	1180.28	1172.6
CAC1287	HIT family hydrolase	6732.14	7149.19	6403.78	10009.4	9222.62	7259.53	7030.96	5629.55	5979.82	8827.52
CAC1288	30S ribosomal protein S21	31698.8	30594.3	21420.5	26262.1	18700.6	21084.8	23137.8	23420.5	18185.5	17689.3
CAC1289	Uncharacterized conserved protein, YqeY B.subtilis ortholog	33002.9	29109.7	18700.6	21084.8	15595	14648.3	25982.8	21227.6	16873	12840.7
CAC1290	Uncharacterized protein, homolog of YQFC B.subtilis	97.5754	142.245	109.51	178.584	156.185	33.3508	121.559	163.226	130.8	159.86
CAC1291	Uncharacterized protein, YQFD ortholog, related spoIV gene product	120.231	186.225	142.014	204.284	243.201	120.231	180.013	206.768	179.628	220.425
CAC1292	Membrane protein containing HD superfamily hydrolase domain, YQFF ortholog	1265.58	1619.88	1392.94	1704.39	423.164	604.771	1257.22	1516.33	1358.59	1175.68
CAC1293	hypothetical protein CAC1293	416.779	527.251	550.34	577.311	42.534	30.3569	385.833	568.749	522.88	342.153
CAC1294	Diacylglycerol kinase (dgkA) fused to phosphatase B domain (pgpB)	623.305	865.375	962.118	830.977	85.435	108.597	651.711	913.737	892.166	535.765
CAC1295	GTP-binding protein Era	706.593	919.456	999.206	857.084	53.1465	33.9677	734.052	1100.3	954.442	568.749
CAC1297	N-terminal fragment of elongation factor Ts	3421.17	3447.45	3386.72	3492.89	2349.34	5391.37	3421.17	3112.42	3194.98	2052.44
CAC1298	Uncharacterized protein, related to B.subtilis spore coat protein COTS	37.488	78.8444	95.1735	134.294	314.656	47.3497	14.8787	19.3785	18.2007	5.40566
CAC1299	DNA primase	15941	21084.8	22962.3	16744.8	5177.79	2897.89	17958.6	22249.5	19247.9	13468.1
CAC1300	RNA polymerase sigma factor RpoD	3846.86	4722.49	6425.5	5530.72	5275.74	6514.08	4759.17	6198.85	4880.43	3460.79
CAC1301	Predicted membrane protein	252.378	346.237	266.771	323.299	167.611	234.01	628.098	680.792	617.435	548.736
CAC1302	Predicted SAM-dependent methyltransferase	439.895	589.948	450.376	596.305	121.559	24.3961	1074.67	1193.94	1100.3	1147.84
CAC1303	Uncharacterized protein of YbgI/Acr family	886.887	829.075	913.737	1434.16	459.721	186.225	1196.58	1206.92	1169.35	1661.74
CAC1304	Uncharacterized conserved protein, predicted metal-binding	1407.66	760.394	2009.4	4158.85	8827.52	23137.8	990.538	517.816	816.169	3661.98
CAC1305	Uncharacterized protein similar to a protein from Cylindrotheca fusiformis plasmid (GI:99322)	144.373	226.219	208.323	184.427	24.8979	50.8943	190.015	290.517	263.252	146.957
CAC1306	hypothetical protein CAC1306	66.2548	81.7182	89.7726	70.2166	6.05487	9.2058	69.2928	102.684	98.6032	53.7113
CAC1307	hypothetical protein CAC1307	39.4931	41.2463	36.5888	25.3588	4.23095	4.99496	33.924	46.5861	41.3112	17.0131
CAC1308	Uncharacterized low-complexity protein, related to YISX/YYBG B.subtilis	62.8454	74.1193	54.8963	45.0363	17.5045	50.3962	56.7993	76.3943	67.6594	36.2195
CAC1309	DNA repair protein RecO	3268.55	3731.28	4123.28	4093.66	1466.68	1074.67	3700.6	4048.46	3688.96	2228.61
CAC1310	Integrase XerD family protein (similarity only with C-term. part	2.50064	2.51424	2.48884	2.43613	3.4882	3.26071	2.51424	2.59871	2.477	3.71347
CAC1312	hypothetical protein CAC1312	27.9483	25.7712	27.2222	38.0684	3.91594	3.79831	21.7852	23.1418	24.2314	21.7852
CAC1313	hypothetical protein CAC1313	162.421	161.849	123.696	196.789	115.055	110.126	126.868	143.191	118.653	160.603
CAC1314	hypothetical protein CAC1314	95.1735	102.82	331.227	2992	6976.44	5605.48	138.228	200.122	665.601	8496.01
CAC1315	Peptodoglycan-binding domain containing protein	109.351	118.069	300.597	2425.12	6920.8	5363.05	156.365	207.476	704.543	9693.59
CAC1316	Predicted membrane protein	4105.82	3895.04	3438.79	5605.48	6447.27	8496.01	2594.63	2487.4	2194.35	2493
CAC1317	Potassium channel subunit	81.4654	83.7243	101.162	143.037	82.5864	182.787	72.317	85.2491	83.9371	124.884
CAC1318	hypothetical protein CAC1318	324.916	242.181	257.302	127.752	278.56	60.434	441.593	516.712	427.941	205.275
CAC1319	Glycerol uptake facilitator protein, GLPF	25.0022	29.0947	12.7177	10.2232	915.013	600.703	818.374	933.477	673.231	613.898
CAC1320	Glycerol-3-phosphate responsive antiterminator (mRNA-binding), GLPP	43.2229	37.488	32.0987	48.8222	525.451	113.376	490.271	531.821	381.398	388.011
CAC1321	glycerol kinase	17.1427	19.5545	12.0814	11.1131	813.22	775.733	599.178	594.943	474.944	525.451
CAC1322	Glycerol-3-phosphate dehydrogenase, GLPA	38.7448	41.5374	47.0837	53.3816	455.665	662.255	97.2754	120.65	97.8663	111.801
CAC1323	NAD(FAD)-dependent dehydrogenase	16.3732	17.2116	13.6348	13.6085	354.779	350.575	75.8268	82.4414	73.6461	78.9608
CAC1324	Uncharacterized predected metal-binding protein	20.3787	20.9399	15.4114	18.646	418.547	436.021	90.9093	96.1465	83.3111	105.759
CAC1325	Uncharacterized conserved protein, YitT (B.subtilis) family	2505.58	1479.44	2228.61	2393.92	1775.77	1404.39	953.109	602.6	913.737	1851.23
CAC1326	Uncharacterized protein homolog T.maritima (4980675)	6.71302	7.80922	6.4059	6.05487	10.5098	25.9002	5.16675	3.53329	4.88863	8.91777
CAC1327	hypothetical protein CAC1327	4.99496	3.29886	4.54353	3.36132	8.74269	3.18049	4.66368	3.8863	3.44273	19.2514
CAC1329	Surfactin biosynthesis-related protein, SFP	175.014	202.672	172.601	276.338	33.8352	46.4872	203.811	196.789	201.256	239.766
CAC1330	Metal-dependent hydrolase of the beta-lactamase superfamily, possible sulfatase	838.007	891.089	1008.42	1391.31	95.4002	8.33803	743.872	676.215	830.977	943.005
CAC1331	D-mannonate oxidoreductase	23.2152	20.5984	18.7495	27.7458	37.8703	423.95	20.7782	21.5525	18.7495	34.4058
CAC1332	mannonate dehydratase	12.9069	19.3526	8.3951	8.55784	59.5256	691.724	12.7609	13.7382	10.1638	2.49635
CAC1333	AraC-type sugar metabolism regulator	50.3962	38.0083	30.0635	30.1074	10.1363	3.28394	27.3389	23.2152	25.6508	31.4447
CAC1334	Fe-S oxidoreductase of MoeA/NarA subfamily	601.882	455.281	385.13	350.024	1113.1	2961.44	377.135	298.415	291.744	228.533
CAC1335	Spore coat protein F (COTF) related protein	13.7814	15.9183	15.4627	22.0034	73.9206	204.949	11.6164	11.4262	11.9617	2.74297
CAC1336	hypothetical protein CAC1336	91.5989	87.636	72.7521	167.755	895.645	2530.39	72.1372	67.3	58.9899	54.2196
CAC1337	Spore coat protein COTJB	49.1815	47.1349	59.6146	262.119	1336	3582.84	38.6001	32.8159	31.569	23.6718
CAC1338	Spore coat protein COTJC	45.1143	48.6759	47.9652	235.162	1407.66	3778.35	41.8212	36.0008	30.6061	19.0939
CAC1339	Possible sugar-proton symporter	15.0098	13.9054	44.0801	18.4928	1248.7	810.335	530.168	601.882	511.14	669.317
CAC1340	Transcriptional regulator of the LacI family	3572.9	3089.83	2872.82	4433.69	2396.07	1293.19	3244.24	2460.42	2666.66	5729.94
CAC1341	L-ribulose-5-phosphate 4-epimerase	25.8224	43.1299	47.8576	24.5544	183.092	587.146	59.0996	58.0281	58.9899	142.634
CAC1342	L-arabinose isomerase	8.29886	15.2124	21.4267	10.868	121.133	326.776	19.9369	18.9534	23.0894	28.295
CAC1343	putative phosphoketolase	5.58905	5.62117	4.13585	5.19265	9.7667	15.9183	6.24495	5.23691	5.27117	14.9108
CAC1344	Sugar kinase, possible xylulose kinase	6.07162	6.56557	5.30469	5.86627	1447.63	1267.92	78.8444	79.7838	92.6944	291.431
CAC1345	D-xylose-proton symporter	5.38191	6.31185	14.0736	7.71495	2269.16	2287.41	385.13	443.109	472.989	1137.1
CAC1346	L-arabinose isomerase	22.6065	26.1425	54.0765	26.908	3551.46	3671.13	935.942	1023.64	1086.95	3176.8
CAC1347	putative translaldolase	59.2381	93.8184	149.951	190.379	1607.93	2039.45	389.488	439.895	571.291	1312.17
CAC1348	Transketolase, TKT	104.839	172.368	196.217	218.87	1188.07	1093.8	588.072	636.528	763.204	1724.15
CAC1349	Aldose-1-epimerase	10.7361	13.678	21.5267	20.9896	188.927	80.6268	56.6786	56.9064	66.2548	150.701
CAC1350	hypothetical protein CAC1350	3.28394	5.23691	4.09774	5.38191	2.23884	10.457	3.73065	6.24495	5.38191	2.50418
CAC1351	Periplasmic sugar-binding protein	167.755	130.909	175.014	23.3294	64.448	269.349	35.3336	39.3218	38.0083	16.0548
CAC1352	Membrane associated chemotaxis sensory transducer protein (MSP domain and HAMP domain)	400.07	314.437	374.05	47.9652	51.1018	109.51	78.7365	98.8886	96.1465	16.5177
CAC1353	Phosphotransferase system IIC component, possibly N-acetylglucosamine-specific	8278.14	8699.28	3121.14	312.998	54.7869	38.1272	573.593	592.222	335.768	63.7491
CAC1354	Phosphotransferase system IIA component	1102.88	897.152	312.998	197.847	337.439	547.873	276.587	394.372	211.075	156.664
CAC1355	Transcriptional antiterminator (BglG family)	9.73222	9.28684	8.70548	5.43466	10.0316	9.04788	7.21227	4.66368	6.0391	2.5691
CAC1356	thiamine biosynthesis protein ThiH	1106.67	1499.54	5342.08	1287.63	2530.39	2932.45	7397.73	844.818	2304.07	1020.79
CAC1357	Uncharacterized predicted metal-binding protein	567.703	564.778	345.891	644.121	81.1007	167.611	297.374	253.001	155.99	207.737
CAC1358	hypothetical protein CAC1358	3.79831	3.40247	4.30946	2.85232	10.2944	24.2019	3.23413	3.79831	3.46361	19.5545
CAC1359	Predicted xylanase/chitin deacetylase	2.46631	2.44707	4.76223	11.6531	43.8327	101.684	3.44273	3.4882	4.22122	2.73391
CAC1360	Uncharacterized protein of BioY family	112.545	100.544	105.262	95216.8	20053	5497.31	112.829	78.5847	132.134	48970.1
CAC1361	dithiobiotin synthetase	95.4002	83.4447	66.3735	74150.4	8699.28	1282.29	81.933	67.5141	98.7112	36597.4
CAC1362	Adenosylmethionine-8-amino-7-oxononanoate aminotranferase	102.052	89.6025	82.4414	71927.6	28766.7	18185.5	95.688	78.6683	108.727	33002.9
CAC1363	Superoxide dismutase, Cu-Zn family	68.2345	86.8168	116.453	20580.2	5590.54	5342.08	64.6617	44.4285	57.3392	12653.1
CAC1364	Enzyme from phospholipase D family, possible endonuclease nuc	4.73215	5.92826	3.81914	457.887	21.7852	27.2993	4.45974	4.54353	4.64883	319.017
CAC1365	cobalt transport protein CbiM	316.851	253.485	251.484	605.651	295.09	616.615	552.354	312.238	344.517	311.862
CAC1366	Predicted membrane protein	569.919	453.693	528.472	1080.11	515.126	390.695	1082.66	569.218	696.341	482.909
CAC1367	Cobalt permease	339.267	293.362	423.164	703.419	26.7504	29.8189	700.619	407.63	504.596	289.131
CAC1368	Cobalt transport (ATPase component)	324.447	268.967	394.372	665.601	178.962	342.412	677.238	408.238	508.453	300.302
CAC1369	Histidinol-phosphate aminotransferase	470.651	347.677	454.273	649.071	298.415	226.738	984.616	518.673	695.727	346.237
CAC1370	cobalamin biosynthesis protein CbiG	250.834	213.117	320.998	388.011	120.231	156.971	593.334	366.821	484.818	153.306
CAC1371	Possible kinase, diverged	234.01	198.934	321.373	386.899	250.834	351.832	576.349	384.455	528.015	162.278
CAC1372	nicotinate-nucleotide--dimethylbenzimidazole phosphoribosyltransferase	321.373	234.764	353.395	396.632	250.142	565.561	645.286	373.232	517.816	162.634
CAC1373	Anaerobic Cobalt chelatase, cbiK	313.944	245.313	260.555	249.504	21.9681	42.1544	668.402	404.845	479.846	102.593
CAC1374	cobyric acid synthase	353.728	260.555	317.723	336.74	87.1703	52.9748	709.816	417.61	534.627	159.214
CAC1375	Cobyrinic acid a,c-diamide synthase CobB	293.653	239.766	235.454	270.037	128.63	275.84	637.864	382.452	434.628	113.696
CAC1376	precorrin-8X methylmutase	133.614	115.055	126.24	145.142	18.8114	108.101	276.338	177.442	203.026	52.251
CAC1377	cobalt-precorrin-6A synthase	473.301	339.483	437.688	519.305	317.268	161.418	920.128	510.566	690.621	194.929
CAC1378	Precorrin-6B methylase CbiT	376.141	275.467	325.545	425.236	528.472	500.932	689.406	413.065	518.673	171.304
CAC1379	cobalt-precorrin-2 C(20)-methyltransferase	621.483	456.839	520.994	694.521	682.276	394.372	1175.68	641.393	811.827	264.899
CAC1380	precorrin-4 methylase cbiF	613.294	425.564	472.535	648.2	700.619	892.166	1139.26	585.588	758.591	308.546
CAC1381	cobalt-precorrin-6x reductase	198.276	153.788	154.418	192.015	118.565	121.559	378.362	217.028	260.555	88.2497
CAC1382	precorrin-3B C17-methyltransferase	207	167.007	145.285	188.124	86.0377	301.836	403.455	243.586	268.6	82.5864
CAC1383	adenosylcobinamide kinase/adenosylcobinamide-phosphate guanylyltransferase	216.577	169.966	164.521	190.015	46.721	11.754	406.301	237.446	270.422	79.1631
CAC1384	cobalamin synthase	725.134	541.804	509.078	603.279	436.021	157.862	1254.55	624.757	727.61	240.479
CAC1385	Alpha-ribazole-5'-phosphate phosphatase, CobC	631.029	443.977	443.977	485.704	601.882	361.797	962.118	484.818	534.125	216.577
CAC1386	Zn-dependent hydrolase, glyoxylase family	5106.85	4405.14	5030.31	4736.3	7275.33	8174.09	6167.67	3582.84	4304.92	4079.52
CAC1387	Membrane associated chemotaxis sensory transducer protein (MSP domain and HAMP domain)	99.6489	80.0899	78.4509	37.2114	91.2098	105.024	77.5534	64.3665	52.1566	26.8304
CAC1388	Mannose-6-phosphate isomerase	50.1597	36.9811	28.6545	25.4265	3.53329	16.4573	43.4197	32.6152	31.4447	26.1888
CAC1389	Protein containing ChW-repeats and cell-adhesion domain	199.135	237.006	228.278	167.007	366.821	199.836	320.238	268.967	255.219	197.847
CAC1390	phosphoribosylaminoimidazole carboxylase catalytic subunit	17269.6	9258.57	13895.4	1143.82	1104.2	1337.2	50112.6	28766.7	32399.3	3254.85
CAC1391	phosphoribosylaminoimidazole-succinocarboxamide synthase	5656.66	3074.88	5177.79	391.527	468.657	572.762	15798.9	11328.7	9819.02	954.442
CAC1392	amidophosphoribosyltransferase	5240.45	3788.58	7070.93	453.693	193.162	145.91	20849.9	16873	15595	772.487
CAC1393	phosphoribosylaminoimidazole synthetase	4525.55	3846.86	6976.44	403.455	214.944	219.1	18700.6	16409.7	15277.4	707.558
CAC1394	phosphoribosylglycinamide formyltransferase	8793.13	7114.33	12217.9	803.146	1107.81	1439.13	30594.3	24668.7	22962.3	1510.13
CAC1395	bifunctional phosphoribosylaminoimidazolecarboxamide formyltransferase/IMP cyclohydrolase	6302.55	5629.55	8445.82	786.984	1079.46	727.61	19480.2	17958.6	16744.8	1465.03
CAC1396	phosphoribosylamine--glycine ligase	613.898	505.613	851.76	102.052	27.8209	30.9465	1526.95	1143.82	1260.75	144.373
CAC1397	Predicted hydrolase of PHP superfamily	280.644	342.153	400.753	782.841	40.9323	133.473	394.931	411.82	422.49	363.584
CAC1398	hypothetical protein CAC1398	210.129	270.958	314.656	571.291	109.351	282.693	331.591	344.029	348.186	286.416
CAC1399	ABC transporter, permease component	143.037	172.817	194.524	309.847	150.53	162.008	236.123	254.123	240.175	173.216
CAC1400	ABC transporter, periplasmic binding component	222.22	300.097	332.962	505.613	424.59	356.964	393.136	382.714	361.277	261.212
CAC1401	ABC transporter, ATPase component	234.333	295.359	353.728	494.536	844.818	1020.79	402.771	371.073	350.794	234.01
CAC1402	Unchracterized conserved protein, similar to IcaC of Staphylococcus; YHJR B.subtilis family	14.5086	13.7814	12.8724	13.8752	25.2347	34.0813	8.05909	6.96336	7.3915	5.68979
CAC1403	Zn-dependent hydrolase, glyoxylase II family	441.593	383.279	330.706	510.566	191.005	575.114	260.27	248.186	252.378	433.53
CAC1404	Transcriptional regulator of sugar metabolism (deoR family)	262.119	302.219	236.305	372.97	71.6122	37.2934	200.122	237.006	230.249	352.265
CAC1405	Beta-glucosidase	139.495	223.553	1068.78	10328	44381.9	19844.5	810.335	617.435	1059.53	35649.9
CAC1406	Transcriptional antiterminator (BglG family)	64.9267	62.8454	114.828	56.1861	3136.74	1817.1	1695.62	1808.04	1375.52	2258.81
CAC1407	PTS system, beta-glucosides-specific IIABC component	8.33803	5.81299	9.45094	4.60711	805.36	1152.42	221.506	141.774	119.058	142.372
CAC1408	Phospho-beta-glucosidase	4.64883	4.39339	3.54413	3.71347	40.7009	34.8351	13.4644	9.16706	8.17634	7.84289
CAC1409	Predicted membrane protein	2.69073	2.70896	2.49182	2.50418	3.28394	3.54413	2.61042	2.54551	2.57127	7.18681
CAC1410	Uncharacterized protein with repeats, similar to YCEG B.subtilis	995.907	773.808	720.046	452.545	175.624	1085.42	646.105	789.859	716.61	325.545
CAC1411	Similar to toxic anion resistance protein terA, ortholog of YCEH B.subtilis	709.816	588.072	694.521	367.943	400.07	656.324	534.125	684.751	616.615	235.754
CAC1412	Methyl methane sulfonate/mytomycin C/UV resistance protein, GSP18 (YCEE) B.subtilis ortholog, TerE family protein	1345.16	1005.06	986.196	422.49	628.098	314.656	1003.33	886.887	970.943	285.488
CAC1413	Similar to C-terminal fragment of toxic anion resistance protein terA	903.096	665.096	865.375	367.616	253.485	72.7521	721.522	661.619	793.998	200.93
CAC1414	TerE family protein, ortholog of stress responce protein SCP2 (YCEC) B.subtilis	606.423	460.572	511.14	263.637	93.4286	36.8224	485.704	460.572	516.712	164.919
CAC1415	TerC family protein, ortholog of stress responce protein	803.973	602.6	623.305	421.672	280.263	180.301	633.023	547.873	620.438	237.446
CAC1416	Predicted acetyltransferase	4973.73	4283.26	4318.5	4325.38	1641.81	1232.89	4079.52	3386.72	3521.2	3147.3
CAC1417	hypothetical protein CAC1417	966.98	843.69	836.14	738.815	524.519	636.528	799.817	761.642	779.831	592.222
CAC1418	Nitroreductase family protein	1126.78	1057.86	1080.11	954.442	175.014	102.82	988.858	960.754	1056.57	682.276
CAC1419	Uncharacterized proteins, homologs of microcin C7 resistance protein MccF	1242.49	1093.8	1030.32	879.689	463.102	220.425	866.001	972.285	1002.01	680.792
CAC1420	hypothetical protein CAC1420	16.3192	20.1667	16.0775	19.8922	48.1378	80.2128	15.541	15.8811	14.968	16.243
CAC1421	Pyruvate-formate lyase-activating enzyme	13.2136	16.4917	11.585	13.1541	43.5325	120.544	13.9499	13.6348	12.5404	5.48663
CAC1422	Uncharacterized CBS domain-containing protein, YUGS B.subtilis ortholog	6.97746	10.6352	8.62545	7.96805	21.6773	24.6101	8.76254	9.04788	9.91882	2.58213
CAC1423	Predicted dehydrogenase of short-chain alcohol dehydrogenase family, ortholog of YHDF B.subtilis	34.643	35.4646	30.1074	58.0281	206.544	270.958	28.3452	26.234	28.6545	34.1558
CAC1424	Zn-dependent hydrolase, glyoxylase II family	165.956	154.727	185.255	369.619	652.293	590.988	147.997	114.687	135.582	252.66
CAC1425	DUTPase, dut	701.561	534.125	496.605	575.679	1242.49	1141.83	525.451	379.142	370.492	410.625
CAC1426	Possible transcriptional regulator from leucine-rich protein (LRPR) family	235.454	280.644	387.441	32.6152	84.6453	162.421	273.809	270.958	233.248	54.6673
CAC1427	4-aminobutyrate aminotransferase (PLP-dependent)	29.6296	31.8431	78.9608	6.26374	39.0432	38.3108	34.643	38.1272	30.3569	13.3335
CAC1428	hypothetical protein CAC1428	305.239	203.97	300.969	69.9837	127.752	67.3	144.126	131.763	137.741	116.113
CAC1429	UDP-glucose 4-epimerase	2606.89	2093.67	2039.45	2052.44	3393.33	3731.28	2016.54	1765.43	1951.86	2659.06
CAC1430	Transcriptional regulators of sugar metabolism (deoR family)	124.615	170.819	141.165	233.248	86.683	207.476	144.501	198.624	191.674	279.843
CAC1431	Ribose 5-phosphate isomerase	155.567	208.878	168.272	269.748	140.595	281.658	183.947	236.305	237.446	309.847
CAC1432	Undecaprenyl pyrophosphate synthase related enzyme	411.194	518.673	743.872	1007.12	4048.46	15277.4	448.474	449.893	426.457	578.372
CAC1433	hypothetical protein CAC1433	116.802	131.244	108.448	417.08	314.437	98.7112	213.546	250.834	349.296	1290.14
CAC1434	Alkaline phosphatase superfamily protein	1161.65	1196.58	1022.45	504.596	199.65	235.754	972.285	1084.08	878.581	423.548
CAC1435	S-adenosylmethionine-dependent methyltransferase	122.786	152.966	72.8399	61.2247	77.2082	273.254	131.244	214.136	141.468	81.4654
CAC1436	hypothetical protein CAC1436	210.555	259.976	383.279	242.181	497.506	179.363	227.662	298.044	264.008	118.43
CAC1437	Diverged AAA-family ATPase containing protein	537.724	604.771	808.186	572.762	999.206	618.155	586.354	614.587	575.114	282.071
CAC1438	hypothetical protein CAC1438	2.75577	2.73391	2.84634	2.58213	4.1249	11.8329	2.69809	2.57811	2.87594	7.96805
CAC1439	hypothetical protein CAC1439	187.347	143.48	146.653	146.957	666.699	793.998	137.092	149.122	143.48	117.122
CAC1440	hypothetical protein CAC1440	89.9105	63.3786	72.317	71.3935	308.546	49.6905	67.9639	66.5372	63.266	93.7292
CAC1441	hypothetical protein CAC1441	129.988	92.9778	115.905	117.694	525.986	308.546	96.5406	92.1814	107.182	77.5534
CAC1442	hypothetical protein CAC1442	29.5175	27.895	21.3882	43.0731	66.4231	7.90127	20.2778	24.3961	23.6182	13.2502
CAC1443	hypothetical protein CAC1443	5.06028	3.19527	4.04959	3.38632	3.51593	5.48663	4.5698	4.03192	3.63769	8.49074
CAC1444	Uncharacterized conserved membrane protein, similar to MDR (VANZ) ORF of Enterococcus	120.373	93.2854	45.8603	23.6718	2.93982	39.9819	81.1007	59.1623	54.7869	27.7458
CAC1445	hypothetical protein CAC1445	2.46189	3.57179	2.3995	2.4192	2.53849	3.33293	2.51034	2.40641	2.9817	3.4882
CAC1446	hypothetical protein CAC1446	2.46982	2.4858	2.35017	2.53566	2.46631	2.87594	2.80775	2.43183	2.46631	3.23413
CAC1447	MDR-type permease, probably tetracycline resistance protein	14.968	16.1088	13.1943	17.813	29.2582	35.1603	23.749	23.503	18.1476	18.441
CAC1448	tetracycline resistance protein	65.3453	62.1718	40.284	44.6697	168.55	289.131	73.0328	60.6148	52.7275	53.3816
CAC1449	hypothetical protein CAC1449	55.5918	46.3167	31.4447	53.8048	70.4526	6.96336	39.1098	31.0712	34.0256	60.6148
CAC1450	Predicted alpha/beta superfamily hydrolase	365.249	297.374	252.66	436.021	1655.95	1139.26	247.537	203.313	240.479	484.818
CAC1451	AraC-type DNA-binding domain-containing protein	51.2636	36.2195	38.8754	112.155	19.4045	14.968	41.3876	23.6718	36.141	123.696
CAC1452	MDR-type permease	7.10888	8.49074	11.9042	10.457	35.6366	6.23434	13.6085	16.5989	22.28	19.0296
CAC1453	Periplasmic fructose-binding protein component of signal transduction system LevT	59.9516	59.3412	63.7491	73.2671	194.929	334.02	200.93	243.887	234.764	271.84
CAC1454	Membrane associated histidine kinase-like ATPase	157.696	144.126	183.397	183.947	520.994	329.893	526.749	633.023	671.039	889.308
CAC1455	Two-component system regulator (CheY domain and HTH-like DNA-binding domain)	396.632	359.324	515.883	610.147	2627.23	7070.93	648.2	679.536	700.619	939.758
CAC1456	periplasmic fructose-binding protein component of signal transduction system LevQ	77.7381	69.6612	95.688	85.2491	182.543	936.57	162.759	196.217	196.984	222.22
CAC1457	PTS system, fructose(mannose)-specific IIA component	10.7582	23.4205	25.3301	3.06087	16.4917	9.70543	150.356	152.363	143.354	51.7897
CAC1458	PTS system, fructose(mannose)-specific IIB	16.8681	37.3945	39.5774	3.32165	30.6061	12.6329	248.186	234.333	221.881	135.978
CAC1459	PTS system, fructose(mannose)-specific IIC	49.7434	91.4766	102.684	25.8224	268.967	837.369	379.621	370.492	330.706	197.358
CAC1460	PTS system, fructose(mannose)-specific IID	102.82	193.162	243.201	47.3497	385.833	893.109	729.319	665.096	641.393	341.658
CAC1461	Predicted membrane protein	8.88328	23.8228	30.4179	6.37216	48.7613	22.9342	99.4223	102.302	95.2611	39.4931
CAC1462	Levanase/invertase	85.5634	90.0141	81.5781	90.0141	336.217	705.72	476.555	478.128	492.294	382.452
CAC1463	Predicted transcriptional regulator	2.85926	4.9685	4.47402	3.21758	7.71495	18.3956	26.6228	37.9431	26.0995	7.80922
CAC1464	UVRA-like protein, probably involved in MDR transport	42.4189	46.721	28.8117	124.357	35.9514	70.1196	58.7301	64.6617	64.8302	167.276
CAC1465	Transcriptional regulator, MarR/EmrR family	105.024	104.167	96.852	111.399	22.1991	29.7111	77.0306	91.0756	87.7562	73.6461
CAC1466	hypothetical protein CAC1466	18.1769	19.519	18.7141	22.6065	100.845	39.6277	14.6393	13.4451	12.8724	33.5617
CAC1467	Transcriptional regulator, Lrp family	72.317	61.4235	79.7838	132.865	41.7457	12.2674	62.0468	53.3128	63.1332	149.304
CAC1468	Predicted acetyltransferase	176.348	135.1	170.819	298.926	50.7243	12.1831	117.694	120.373	144.373	336.057
CAC1469	Iron-dependent transcription repressor	201.256	166.127	169.175	308.546	69.4272	48.7613	151.037	158.337	157.173	361.277
CAC1470	2-Hydroxy-6-Oxo-6-Phenylhexa-2,4-Dienoate hydrolase	1145.41	735.407	609.076	369.119	336.057	149.577	515.126	427.216	606.423	1540.96
CAC1471	Ketopantoate reductase	1065.55	603.919	577.311	409.185	232.067	111.399	466.051	393.136	596.305	1570.86
CAC1472	Amino acid permease	11913.6	12364	6087.61	386.39	433.53	336.217	6256.72	5960.35	3810.33	365.249
CAC1473	Proline/glycine betaine ABC-type transport system, permease component	45.8603	42.618	39.3945	56.0484	679.536	2882.14	34.3435	21.7852	23.6718	65.2275
CAC1474	Proline/glycine betaine ABC transport system, periplasmic component	17.4738	20.8865	25.0022	30.9915	29.8463	137.458	13.2136	14.3429	13.9499	40.4823
CAC1475	Proline/glycine betaine ABC transport system, ATPase component	45.0363	47.9652	45.9535	55.1061	112.978	252.127	28.0902	27.5974	26.4091	55.4736
CAC1476	Proline/glycine betaine ABC-type transport system, permease component	14.3	16.7787	13.2136	15.4307	29.4511	31.9842	10.8263	10.8263	12.6062	17.0945
CAC1477	hypothetical protein CAC1477	4.00689	6.59432	4.45974	6.23434	46.3167	201.981	3.45492	2.81732	2.69809	34.0256
CAC1478	30S ribosomal protein S4	292.062	145.91	127.568	74.6688	676.215	555.757	74.1193	34.4706	62.757	424.59
CAC1479	branched-chain amino acid aminotransferase	45751.7	41338.5	54046.3	39696.5	24319.7	16980.3	33002.9	25513.9	27921.4	24923.8
CAC1480	Predicted dehydrogenase	664.295	650.24	1023.64	1246.17	1175.68	2272.24	572.109	522.88	593.334	1003.33
CAC1481	Transcriptional regulator, LysR family	69.5413	68.8439	102.48	142.634	27.895	16.0548	53.6233	40.8865	59.5256	111.226
CAC1482	Uncharacterized membrane protein,ortholog of YDFK B.subtilis	200.639	217.968	175.443	218.135	109.202	77.8032	159.024	148.551	142.245	301.836
CAC1483	Predicted transcriptional regulator	25.1947	33.1203	23.4748	29.6296	12.5404	14.2264	22.6544	25.1135	23.9075	24.079
CAC1484	Nitroreductase family protein	626.012	452.545	364.529	483.648	1005.06	792.985	435.202	316.851	308.028	414.403
CAC1485	Glycosyltransferase, involved in cell wall biogenesis	330.32	302.725	382.714	144.72	190.379	454.273	180.464	215.647	153.503	128.63
CAC1486	Uncharacterized protein, ortholog of YKUS B.subtilis	46.1343	39.1098	48.3257	28.6545	158.727	130.909	20.6947	35.5427	22.4757	16.5989
CAC1487	small acid-soluble spore protein Tlp	2.49635	3.32165	2.74297	2.76912	9.00901	4.30946	3.41962	2.95356	2.69073	13.6085
CAC1488	Glycosyltransferase involved in cell wall biogenesis	1616.87	2255.17	2080.67	2460.42	107.738	291.431	1468.96	2291.81	2024.61	1649.81
CAC1489	Protein of phosphatidic acid phosphatase family, YNBD E.coli ortholog	674.08	889.308	772.487	839.166	30.4179	41.8212	509.078	651.711	631.029	463.721
CAC1490	hypothetical protein CAC1490	41.4709	42.1544	43.773	71.0031	28.2481	12.8724	32.5676	26.9715	29.7682	51.2636
CAC1491	Predicted ATPase	163.961	162.634	178.714	317.723	51.2636	14.797	135.1	116.113	125.283	209.547
CAC1492	Uncharacterized protein, YhhW/pirin family	26.7504	26.3396	18.9902	28.9293	28.2015	66.5372	21.4899	19.5921	15.6635	23.8228
CAC1493	Zn-finger DNA-binding domain	108.866	105.896	118.069	146.353	36.9811	5.94987	77.8032	76.3084	78.6683	123.506
CAC1494	Hypothetical protein, CF-32 family	426.457	438.22	473.301	599.178	207.476	82.4414	304.882	354.779	327.316	461.105
CAC1495	Enzyme of dihydrofolate reductase family, ortholog YWFD B.subtilis	342.412	404.845	468.657	646.105	269.349	575.679	263.637	336.217	310.577	444.963
CAC1496	Uncharacterized protein, homolog of YCGL B.subtilis	199.492	248.436	212.398	311.862	88.9638	233.248	174.294	217.657	193.88	218.354
CAC1497	Uncharacterized protein, homolog of YCGL B.subtilis	251.168	299.194	249.068	319.665	165.956	314.885	219.339	217.306	201.981	201.256
CAC1498	Predicted flavoprotein	20.7248	20.3787	17.9267	15.6949	78.7365	292.062	16.7787	18.7141	15.6949	13.4451
CAC1499	A/G-specific DNA glycosylase	160.475	179.628	222.853	358.958	24.1267	7.51017	145.91	156.971	150.356	267.349
CAC1500	Predicted membrane protein	13.4451	16.0775	17.2466	30.6917	2.3259	3.57179	16.4917	14.3789	16.5414	31.0712
CAC1501	DNA-methyltransferase (cytosine-specific), ortholog of BSP6I Bsubtilis	365.847	487.629	393.571	580.57	104.839	67.4076	292.521	533.005	383.951	381.398
CAC1502	hypothetical protein CAC1502	103.981	135.978	146.957	219.568	34.4058	3.36132	106.528	139.787	125.436	119.058
CAC1504	MDR-type permease	78.3211	136.423	171.028	266.5	16.6185	80.8621	134.702	173.216	177.683	160.171
CAC1505	hypothetical protein CAC1505	184.694	304.003	338.724	507.783	118.653	156.185	278.56	364.141	341.658	349.296
CAC1506	Response regulator (CheY-like receiver domain and a HTH)	100.229	137.458	124.884	150.183	45.7188	82.8108	123.208	147.845	150.838	106.057
CAC1507	Sensory transduction histidine kinase (with HAMP domain)	59.7072	73.4009	100.395	91.0756	46.066	192.546	70.4526	75.8268	81.2576	62.0468
CAC1508	hypothetical protein CAC1508	13.8356	12.4449	14.797	20.6947	64.7435	596.305	11.8593	15.114	11.5048	14.3
CAC1509	Specialized sigma subunit of RNA polymerase	33.1846	37.5899	51.1018	65.7767	45.2044	25.3893	42.8338	46.2114	56.9761	65.6916
CAC1510	hypothetical protein CAC1510	31.2336	30.5136	36.3293	54.0765	61.0069	14.9108	33.2855	37.5899	46.2114	45.2844
CAC1511	FNR-like catabolite gene activator (c-AMP binding domain)	63.4913	53.085	47.5762	38.6001	6.85501	2.85232	39.8343	39.5774	39.4931	34.6117
CAC1512	Formate/nitrite family of transporter	64.5843	26.234	20.1101	8.58097	7.4315	38.9243	24.2314	22.3929	16.1245	4.99496
CAC1513	Anaerobic sulfite reductase (Fe-S subunit)	253.001	103.683	86.5489	37.3945	131.623	252.378	110.126	65.0773	60.2261	48.9796
CAC1514	anaerobic sulfite reductase subunit B	225.851	110.584	65.8322	40.4301	138.588	175.786	106.352	63.1332	62.8454	43.614
CAC1515	Anaerobic sulfite reduction protein C, reductase	174.135	90.2831	57.9362	34.1941	147.845	218.135	96.3156	65.8322	67.7623	46.1343
CAC1516	Response regulator (CheY-like receiver domain and HTH DNA-binding domain)	413.686	362.914	305.239	534.627	105.452	63.1332	305.801	309.507	285.955	411.194
CAC1517	Membrane associated sensory transduction histidine kinase	97.0847	109.51	103.981	133.266	20.9896	30.4796	86.9637	95.2611	89.4432	90.1635
CAC1518	ABC-type transport system, ATPase component	89.8376	106.821	92.0299	103.861	141.165	240.479	81.2576	90.9093	82.4414	88.1805
CAC1519	Predicted permease	137.296	156.664	170.538	188.927	555.007	247.165	140.776	141.468	144.126	149.732
CAC1520	hypothetical protein CAC1520	11.3718	10.4071	9.62199	10.7042	26.8304	16.5177	7.29014	6.07162	8.82436	3.28394
CAC1521	Uncharacterized membrane protein, yetF/ydfS/ykjA/yrbG/ydfR B.subtilis ortholog	24.5544	23.6718	18.9182	26.5655	82.3472	567.703	22.8786	15.7671	18.646	25.4265
CAC1522	Small acid-soluble spore protein	25.2347	25.0369	25.3893	33.7785	301.836	1510.13	20.4804	17.0733	15.8276	17.1427
CAC1523	Fructokinase	3563.65	2976.59	1988.6	1607.93	4857.52	8793.13	3713.4	2955.1	2312.58	2568.9
CAC1524	Methyl-accepting chemotaxis-like domain (chemotaxis sensory transducer)	77.0929	76.3084	84.0331	28.4558	61.4235	315.241	45.5838	71.3935	56.4973	48.397
CAC1525	Uncharacterized protein, homolog of PHNB E.coli	36.0008	38.6617	55.0114	10.1638	18.3956	3.23413	23.1418	28.3452	24.7177	14.4503
CAC1526	Amidase, related to GSP of E.coli	7.96805	2.84634	2.95356	2.70896	5.83724	5.54521	2.7374	2.998	2.69574	10.3187
CAC1527	Spore germination protein GerKB	3.1469	4.89865	2.96522	2.91863	5.38191	1315.72	3.06087	2.80775	3.78644	10.1363
CAC1528	Predicted membrane protein	2.42597	2.44119	2.2893	2.53849	2.3995	29.6296	3.08321	3.65058	2.44707	2.77513
CAC1529	Alpha-L-arabinofuranosidase II precursor	5.62117	4.27444	4.67739	5.62117	323.299	342.153	42.7354	42.6654	51.7897	85.5634
CAC1530	Sugar-proton symporter, possibly for arabinosides	3.63769	2.55646	3.1118	3.23413	201.521	79.1631	39.6277	39.0432	45.465	71.1443
CAC1531	hypothetical protein CAC1531	2.87594	3.61836	5.31509	7.29014	146.164	117.498	14.5983	15.6949	21.4267	28.2015
CAC1532	Protein containing ChW-repeats	2793.9	1935.15	2632.64	3810.33	4064.38	4079.52	2480.17	2670.18	3089.83	3738.72
CAC1533	hypothetical protein CAC1533	330.706	250.834	249.761	592.222	1415.51	1529.18	264.534	265.193	339.992	865.375
CAC1534	Predicted permease	148.28	103.576	91.7296	168.892	735.407	438.22	182.787	76.5501	88.2497	168.55
CAC1535	ABC transporter, ATPase component	119.235	84.179	58.0281	175.237	339.483	304.418	163.496	74.1193	100.229	256.024
CAC1536	Transcriptional regulator, AcrR family	59.4431	52.1566	31.378	84.179	266.771	376.8	65.0773	38.164	43.3358	98.7112
CAC1537	hypothetical protein CAC1537	25.2895	25.0022	19.0939	25.3301	129.988	225.246	20.5984	15.9735	14.4503	13.9499
CAC1538	Predicted permease, YCXC B.subtilis ortholog	304.003	365.847	252.127	207.476	56.2678	352.265	257.302	269.748	224.242	173.989
CAC1539	Gamma-glutamylcysteine synthetase	1318.41	960.754	1106.67	948.022	269.748	125.598	881.869	673.231	749.268	988.858
CAC1540	Uncharacterized ATP-grasp enzyme	3176.8	2287.41	2756	3948.46	4416.35	6732.14	2177.32	1805.66	1903.78	3534.96
CAC1541	Hypothetical protein, CF-36 family	21.5525	14.5983	21.4899	20.9399	29.3054	8.88328	10.4824	6.63348	7.09646	13.4032
CAC1542	Predicted membrane protein	494.536	628.098	635.683	683.284	194.024	47.6765	537.724	510.044	431.265	366.821
CAC1543	Lactate dehydrogenase	415.885	507.051	795.489	1578.5	162.759	115.241	561.824	513.368	681.416	1257.22
CAC1544	cytidine deaminase	556.246	655.526	1114.37	2455.24	348.89	152.717	701.561	734.052	946.926	1710.81
CAC1545	Deoxyribose-phosphate aldolase	1297.55	1327.49	1960.93	4500.18	1201.16	1121.37	1486.92	1580.83	1749.61	3482.42
CAC1546	pyrimidine-nucleoside phosphorylase	2085.11	2002.85	2738.41	6228.36	4927.58	4959	2151.89	2369.23	2568.9	4781.95
CAC1547	Thioredoxin, trx	1291.56	182.306	129.399	93.2854	343.597	79.6618	243.201	58.0986	52.0108	143.354
CAC1548	Thioredoxin reductase	27073	3320.16	1671.59	2054.93	1341.91	599.178	4064.38	1154.74	906.86	3639.35
CAC1549	Glutathione peroxidase	19247.9	2156.22	1061.51	2558.63	10704.1	15725.2	2127.82	859.358	686.834	4469.78
CAC1550	methionine sulfoxide reductase B	35.2718	29.193	20.9896	29.2582	177.683	394.134	20.8476	15.2124	15.4627	53.4949
CAC1551	Nitroreductase family protein	264.259	180.464	207.476	515.126	4022.85	4810.68	170.538	100.395	142.506	668.402
CAC1552	Response regulator (CheY-like receiver domain and HTH DNA-binding domain)	48.5767	46.9855	56.3756	123.39	28.3896	29.0391	48.397	41.1614	52.3156	96.1465
CAC1553	Membrane associated sensory transduction histidine kinase (with HAMP domain)	90.7272	86.3846	100.845	172.368	334.02	183.947	90.6352	78.4509	102.052	171.822
CAC1554	Heavy-metal-associated domain (N-terminus) and membrane-bounded cytochrome biogenesis cycZ-like domain, possible membrane copper tolerance protein	261.606	266.152	432.963	210.555	124.884	175.014	309.019	375.339	395.172	261.606
CAC1555	Flagellin	32.485	28.8117	45.0363	17.5911	32.6784	9.96217	29.2582	33.5617	39.3218	33.6164
CAC1556	Chitinase family protein	68.0572	40.809	99.1395	8.29886	37.2934	207.225	112.545	106.265	120.079	44.8538
CAC1557	Predicted acetyltransferase	153.788	177.683	134.294	159.985	94.4824	112.545	139.302	136.811	132.565	116.249
CAC1558	ABC-type transport system,membrane ATPase component	128.257	158.727	112.688	72.7521	50.8123	76.0568	117.263	147.438	127.283	60.1569
CAC1559	Predicted transcriptional regulator	166.127	126.868	121.559	67.4076	39.9045	88.5691	80.8621	82.3472	97.5754	51.6869
CAC1560	hypothetical protein CAC1560	1015.76	674.08	456.839	87.636	71.7617	16.5414	281.658	383.279	286.717	75.0752
CAC1561	Glycosyltransferase, involved in cell wall biogenesis	236.123	240.479	190.783	38.6617	2.44707	12.6062	89.9105	165.24	133.266	22.1561
CAC1562	Predicted membrane protein	70.3471	74.0425	49.1815	14.6393	9.80701	48.3257	28.0146	55.4736	41.9747	8.0409
CAC1563	Endoglucanase (fragment)	55.2823	70.2166	48.6759	14.7247	3.13348	3.95949	23.6182	47.5762	37.8703	5.43466
CAC1564	Closely related to alginate O-acetylation protein (algI)	150.53	168.741	103.125	43.3358	97.2754	284.395	84.6453	123.39	96.7008	35.8679
CAC1565	Predicted membrane protein	98.3097	100.845	48.5767	18.7141	10.6352	6.56557	50.2854	74.6688	53.2231	12.9069
CAC1566	Diguanylate cyclase/phosphodiesterase domain 1 (GGDEF)	374.05	345.891	147.548	70.3471	91.7296	362.634	173.467	208.128	150.701	44.6697
CAC1567	hypothetical protein CAC1567	16.4573	20.3425	11.4021	7.65496	4.78996	8.76254	10.9465	15.5823	11.9287	3.18049
CAC1568	Diguanylate cyclase/phosphodiesterase domain 1 (GGDEF)	206.768	179.196	192.546	212.398	50.5761	38.8754	137.458	126.454	121.133	139.787
CAC1569	Transcriptional regulators, MarR/EmrR family	999.206	669.317	461.105	464.956	160.603	20.5533	548.736	392.338	325.545	312.998
CAC1570	Glutathione peroxidase	11093	2547.27	2269.16	549.64	357.576	191.361	3429.63	1057.86	852.991	1054.6
CAC1571	Glutathione peroxidase	10436.4	2468.69	2070.98	569.919	688.562	419.143	3004.59	1059.53	792.321	1029.06
CAC1572	Fructose-1,6-bisphosphatase (YYDE B.subtils ortholog)	376.8	146.164	88.3875	82.5864	84.0331	12.7177	185.255	135.582	103.683	129.149
CAC1573	Uncharacterized protein, YJDF B.subtilis ortholog	520.994	366.821	228.821	292.521	120.373	18.7141	291.431	292.062	245.617	281.658
CAC1574	NAD-dependent 4-hydroxybutyrate dehydrogenase	236.667	269.748	144.72	157.696	6.92011	35.768	193.411	203.811	172.601	161.711
CAC1575	hypothetical protein CAC1575	33.4205	39.0432	19.3526	20.5533	94.1328	241.735	27.5292	25.3301	24.4375	14.5596
CAC1576	Predicted oxidoreductase, ortholog of GSP39 B.subtilis	70.9071	78.7365	83.7243	113.167	293.362	477.135	63.6362	46.4872	44.96	52.9748
CAC1577	Ncharacterized conserved protein	42.8338	34.0256	37.8703	41.9747	32.9477	33.0059	35.768	26.1888	28.988	42.1544
CAC1578	Predicted transcriptional regulator	53.3128	39.6823	33.9677	24.8979	19.5921	32.1432	30.896	23.8228	27.5292	21.6773
CAC1579	Methyl-accepting chemotaxis-like protein (chemotaxis sensory transducer)	2066.79	2505.58	2418.02	2117.55	2248.24	1687.6	2750.63	4632.74	4186.91	2405.83
CAC1580	hypothetical protein CAC1580	1051.7	1358.59	1254.55	1046.93	1568.82	1479.44	1466.68	2304.07	2000.05	1225.18
CAC1581	Response regulator (CheY-like receiver domain and HTH DNA-binding domain)	55.3877	75.9704	99.0319	120.764	6.97746	2.57811	61.7629	71.2646	79.3676	78.4509
CAC1582	Membrane associated histidine kinase-like ATPase	41.5374	56.4973	70.3471	85.0814	44.96	40.4301	50.6061	48.5767	55.1061	59.1623
CAC1583	Predicted P-loop ATPase	254.835	234.01	342.835	162.759	12.7177	3.38632	252.127	221.08	239.766	63.4913
CAC1584	ribonuclease Z	2222.03	2319.22	2016.54	1911.7	369.119	860.341	1622.17	1299.7	1369.01	941.443
CAC1585	MDR-type permease	217.028	274.187	142.372	155.99	164.521	210.129	222.558	254.835	235.754	220.079
CAC1586	Integral membrane protein possibly involved in chromosome condensation	408.7	394.134	466.525	482.421	292.903	177.23	388.826	305.801	362.634	508.453
CAC1587	Integral membrane protein possibly involved in chromosome condensation	366.494	348.89	413.065	468.155	370.492	86.0377	326.235	259.976	313.944	537.724
CAC1588	Malolactic regulator, LysR family	296.815	402.371	491.151	544.818	515.883	885.864	271.435	321.373	406.301	544.059
CAC1589	Malic enzyme	7149.19	6425.5	6368.1	6569.09	14174.7	16180	6002.29	4034.56	6302.55	6732.14
CAC1590	2-oxoglutarate/malate translocator	237.832	263.637	518.673	50.8943	218.354	126.868	278.212	304.882	827.081	121.775
CAC1591	Uncharacterized membrane protein, YCGQ B. subtilis homolog	7.90127	7.96805	16.6185	15.7671	14.968	40.0375	7.88105	6.23434	10.2781	18.5519
CAC1592	Predicted permease, YCGR B.subtilis ortholog	8.82436	7.10888	18.873	29.8923	15.541	133.024	7.27499	7.4315	13.1943	28.3896
CAC1593	Zn-binding lipoprotein related (surface adhesin A), ADHS	74.464	92.347	159.214	265.899	170.538	132.865	160.475	103.981	140.102	301.388
CAC1594	30S ribosomal protein S4	3.8863	3.65058	6.88993	7.7896	32.2683	8.74269	9.80701	5.16675	4.51168	10.8263
CAC1595	Integrase/recombinase, XerC/XerD family	133.41	172.601	124.001	104.167	116.978	251.168	183.631	212.06	192.928	106.528
CAC1596	Malic enzyme	7227.11	6447.27	6131.69	6425.5	13614.5	15798.9	6108.61	4254.07	6569.09	6613.4
CAC1597	Zn-finger DNA-binding domain	76.3084	71.4836	76.5501	113.893	27.0585	45.7958	65.3453	57.6331	60.3043	150.356
CAC1598	Hypothetical protein, CF-32 family	58.1713	58.9474	58.4724	86.5489	38.2451	93.5941	51.4473	43.614	46.6459	149.122
CAC1599	Predicted membrane protein	41.6427	25.4265	34.643	50.5761	5.76392	8.17634	23.4205	20.2238	26.0404	51.1874
CAC1600	Methyl-accepting chemotaxis-like protein (chemotaxis sensory transducer)	5258.29	4500.18	7580.62	2400.6	4492.23	3869.45	2777.89	4380.82	3601.69	1580.83
CAC1601	Methyl-accepting chemotaxis-like protein (chemotaxis sensory transducer)	1419.87	1113.1	1479.44	500.56	1285.86	986.196	663.195	927.72	847.337	492.294
CAC1602	Predicted diverged CheY-domain	3438.79	1841.39	2074.12	1003.33	1915.9	1391.31	951.025	1097.41	1129.54	6256.72
CAC1603	Diverged enzyme related to 2'-5' RNA ligase, ortholog YJCG B.subtilis	693.811	373.232	422.49	208.591	742.724	441.593	202.875	191.461	216.348	1805.66
CAC1604	methylglyoxal synthase	1085.42	777.289	1225.18	1951.86	5258.29	6131.69	742.724	482.421	679.536	1601.99
CAC1605	Ketopantoate reductase	252.127	227.002	308.546	480.435	1684.97	1622.17	214.629	183.947	196.789	375.033
CAC1606	hypothetical protein CAC1606	53.2231	50.8943	63.3786	142.837	919.456	659.196	55.3877	42.8338	55.9381	110.126
CAC1607	hypothetical protein CAC1607	19.8284	18.1015	20.2778	56.9064	529.235	209.222	22.28	14.7627	22.8376	51.4473
CAC1608	HIT family hydrolase	52.649	48.0543	68.5031	85.906	138.754	44.6697	48.5767	41.5374	44.6697	63.6362
CAC1609	Zn-finger containing protein	335.379	243.586	98.0167	261.606	1026.11	633.023	214.944	115.055	158.091	338.179
CAC1610	Branched-chain amino acid permease	1189.65	857.084	161.849	439.895	1302.6	1111.22	686.834	338.724	394.931	449.893
CAC1611	Probable cation efflux pump (multidrug resistance protein)	417.61	493.433	289.131	196.217	681.416	3492.89	357.576	446.602	342.835	167.755
CAC1612	Probable cation efflux pump, multidrug resistance protein (FS)	299.194	364.529	240.175	135.1	181.504	159.985	289.671	336.74	264.534	114.36
CAC1613	ABC-type multidrug/protein/lipid transport system, membrane ATPase component	3918.41	3254.85	1701.07	1318.41	1391.31	1043.01	2651.73	2132.11	1801.67	1285.86
CAC1614	Predicted glycosyltransferase	7.68054	9.37191	8.55784	13.3724	71.8985	65.0773	5.38191	6.79828	8.96209	3.40247
CAC1615	Predicted glycosyltransferase	3.46361	4.95541	6.85501	7.88105	26.4864	44.6136	4.06412	5.06028	4.73215	5.89713
CAC1616	hypothetical protein CAC1616	2.97173	3.24501	5.52612	5.83724	27.2222	91.2098	3.5614	4.39339	3.95949	6.42515
CAC1617	hypothetical protein CAC1617	5.08691	6.33774	3.29886	8.12505	40.5432	15.3466	3.8863	4.89865	3.58998	2.65771
CAC1618	hypothetical protein CAC1618	1131.28	867.892	599.904	959.077	117.94	56.1182	695.727	667.656	590.988	678.597
CAC1619	hypothetical protein CAC1619	189.436	148.912	120.231	162.278	53.8048	18.3055	148.551	115.549	120.65	137.97
CAC1620	Small acid-soluble spore protein	139.045	122.786	66.0289	53.2231	27.481	15.114	84.0331	90.0141	64.6617	33.3508
CAC1621	Predicted Fe-S oxidoreductase	1951.86	2216.12	2291.81	3700.6	750.392	233.65	2164.79	1629.96	1831.34	2547.27
CAC1622	pyridoxamine kinase	721.522	915.013	1143.82	1678.88	376.8	266.993	906.86	870.774	965.312	1239.98
CAC1623	Uncharacterized protein, ortholog of Thermotoga (4980645)	844.818	1026.11	1250.96	2032.73	331.227	216.577	1017.15	981.651	1095.32	1468.96
CAC1624	Uncharacterized protein from DegV (B.subtilis) family	894.531	1100.3	1605.18	2388.8	1851.23	3244.24	1035.64	1002.01	1230.98	1706.56
CAC1625	Phosphoserine phosphatase family protein	730.4	932.348	1234.89	1765.43	1258.37	412.483	886.887	936.57	1061.51	1191.34
CAC1626	Glycerol dehydrogenase	572.109	786.984	1015.76	1415.51	1337.2	466.051	691.724	837.369	919.456	959.077
CAC1627	DNA topoisomerase IV subunit B	421.026	680.792	575.114	722.97	610.147	507.051	528.472	801.211	820.947	509.078
CAC1628	DNA topoisomerase IV subunit A	839.166	1306.58	806.81	778.686	659.196	359.324	1147.84	1369.01	1437.57	468.155
CAC1629	Putative intracellular protease/amidase, ThiJ family	1221.01	1550.63	1313.73	1502.26	3763.33	4525.55	1568.82	1583.62	1765.43	1377.57
CAC1630	Zn-dependent peptidase from MPP family	397.664	400.753	374.362	388.446	266.5	81.8465	423.95	372.588	451.818	331.227
CAC1631	biotin synthase	356.964	349.561	286.416	287.3	526.749	1655.95	301.836	270.037	278.875	260.27
CAC1632	Endonuclease IV	237.446	273.254	219.339	203.97	24.5544	127.568	180.866	199.836	176.937	184.956
CAC1633	Protein from bacterioferritin family	13.9499	11.3389	10.3187	18.9902	157.399	505.613	10.0569	8.33803	11.6164	2.63315
CAC1634	Flagellin	3888.84	2763.46	4736.3	935.942	2358.25	969.047	1673.78	1872.56	1935.15	827.081
CAC1635	Predicted nucleic acid binding protein, containing 2 S1 domains, YITL B.subtilis ortholog	344.517	360.489	276.587	237.006	145.142	66.3735	311.169	272.159	275.467	235.162
CAC1636	Uncharacterized protein, homolog of B. firmus (2654481)	2393.92	2966.77	2372.16	5127.07	1282.29	439.403	2836.2	2552.38	2689.03	4146.81
CAC1637	Hypothetical protein, CF-12 family	1876.19	2142.72	2168.51	2498.47	454.273	149.951	2117.55	1925.38	2127.82	1673.78
CAC1638	Hypothetical protein, CF-37 family(almost identical)	3393.33	4271.3	3696.26	6514.08	274.187	427.216	4186.91	3629.29	3821.61	4175.99
CAC1639	Hypothetical protein, CF-7 family	1404.39	1676.72	1524.18	885.864	208.128	173.467	1497.59	1407.66	1714.21	520.104
CAC1640	Uncharacterized protein, YQCG B.subtilis homolog; CF-7 family	3788.58	4469.78	3749.89	2777.89	966.98	913.737	4632.74	4105.82	4158.85	2272.24
CAC1641	Ankyrin repeats containing protein	510.566	494.536	618.155	403.99	379.142	180.72	510.566	443.977	478.128	257.302
CAC1643	Hypothetical protein, CF-38 family	31.156	32.3428	27.2993	14.5596	4.9685	5.38191	39.4931	50.0901	42.2942	8.45804
CAC1644	Hypothetical protein, CF-7 family	91.2098	78.0346	72.5864	70.1196	215.948	226.219	71.1443	65.6916	63.6362	67.837
CAC1645	Ankyrin repeats containing protein	51.608	50.8123	47.3497	53.6233	29.9532	22.28	48.2403	46.1343	46.5861	48.5767
CAC1646	Hypothetical protein, CF-7 family	71.6122	97.5754	110.753	125.436	91.88	112.155	78.1821	94.1328	95.8817	114.687
CAC1647	hypothetical protein CAC1647	20.6365	25.5616	24.1267	27.5974	40.4301	57.8155	22.3929	25.9002	23.2152	29.6296
CAC1648	Hypothetical protein, CF-7 family	16.2806	15.9735	10.0998	12.1574	13.9054	93.2854	13.7814	11.5505	11.8329	10.4071
CAC1649	hypothetical protein CAC1649	21.0409	13.8356	11.1451	11.2033	15.6254	237.006	13.3724	17.7745	11.5505	2.62134
CAC1650	Hypothetical protein, CF-38 family	14.4503	12.5693	8.02309	8.52581	17.4738	2.52103	10.868	11.6844	9.28684	3.01528
CAC1651	Predicted GTPase with uncharacterized domain, ortholog of T.maritima (4980952)	1610.37	1375.52	1350.56	1439.13	3084.63	2443.29	1553.71	1282.29	1468.96	1747.28
CAC1652	aspartate ammonia-lyase	1599.26	1437.57	1369.01	1592.1	1951.86	1690.25	1649.81	1333.35	1457.82	1863.27
CAC1653	Predicted glycosyltransferase involved in cell wall biogenesis	67.9639	59.0996	71.8985	49.6905	81.2576	73.0328	30.1994	28.2481	30.0635	27.7766
CAC1654	Zn-dependent metalloprotease, insulinase family	171.028	162.759	159.985	120.373	226.219	105.759	256.732	249.068	233.65	172.368
CAC1655	bifunctional enzyme phosphoribosylformylglycinamidine (FGAM) synthase (synthetase domain/glutamine amidotransferase domain)	7620.01	7275.33	11913.6	1074.67	1714.21	2750.63	17082.2	15941	16308.3	2845.09
CAC1656	Hypothetical protein, CF-39 family	425.564	386.39	479.846	156.365	187.347	249.761	618.155	546.998	579.543	253.81
CAC1657	Uncharacterized conserved protein, yisX B.subtilis ortholog	272.802	247.888	280.263	478.961	135.1	14.0736	193.709	167.755	198.934	362.914
CAC1658	Phospholipase D family protein	35.6366	27.7458	36.9811	64.6617	64.3665	51.0058	28.5468	30.3569	34.4706	68.5031
CAC1659	Predicted membrane protein	2.94699	2.90029	2.54811	2.72657	4.03192	5.97139	27.2993	29.1371	29.1371	46.721
CAC1660	butyrate kinase	4.86255	4.28723	3.24501	3.53329	17.2466	31.4447	21.0909	21.0909	17.4738	18.3055
CAC1661	Predicted secreted nucleic acid binding protein	54.6673	42.9672	44.6697	62.0468	14.0407	7.9921	30.4179	35.2718	25.1135	40.1283
CAC1662	hypothetical protein CAC1662	29.3725	33.7785	26.0404	42.618	32.485	11.8593	47.1349	45.7188	38.6001	105.452
CAC1663	hypothetical protein CAC1663	10.3187	9.84567	5.99989	10.7851	20.8476	10.4071	14.4778	12.8179	13.678	35.2718
CAC1664	Glycogen phosphorylase	76.5501	98.1399	126.454	108.727	158.091	125.436	64.3665	56.2678	62.0468	78.5847
CAC1665	Predicted amidohydrolase	271.84	241.491	264.899	380.273	458.877	2405.83	202.672	180.301	194.296	296.18
CAC1666	Predicted membrane protein	1121.37	967.914	911.204	953.109	960.754	335.379	897.152	599.904	705.72	915.914
CAC1667	HD family hydrolase, diverged	5076.75	4927.58	5431.19	5755	4781.95	4880.43	4271.3	3018.31	3056.41	4380.82
CAC1668	Transcriptional regulator, AcrR family	1747.28	1714.21	1972.96	1858.58	2052.44	1666.76	1345.16	1070.51	1177.41	1583.62
CAC1669	Carbon starvation protein	1614.42	1782.56	6184.4	1835.58	9618.04	11328.7	6998.65	7173.6	10629.8	7840.5
CAC1670	Response regulator (CheY-like receiver domain and DNA-binding HTH domain)	29.0947	38.531	27.7458	33.924	5.92826	25.5616	39.0432	40.1817	41.7457	38.1272
CAC1671	recombination factor protein RarA	278.212	305.801	273.809	320.238	146.353	30.1994	300.969	276.979	284.579	327.316
CAC1672	Rad3-related DNA helicase	450.981	522.88	481.931	432.963	237.446	183.397	557.02	578.372	599.178	397.664
CAC1673	Large subunit of NADH-dependent glutamate synthase	21420.5	20053	7748.24	1649.81	2701.9	2587.4	19247.9	16744.8	13116.8	1655.95
CAC1674	Small subunit of NADPH-dependent glutamate synthase	3469.46	2824.96	966.98	242.584	915.914	939.758	2982.34	2127.82	1762.51	298.926
CAC1675	Predicted transcriptional regulator (HTH winged helix type)	882.948	723.832	628.813	1175.68	661.619	293.653	657.232	432.051	453.693	1149.67
CAC1676	hypothetical protein CAC1676	16.9781	20.1101	17.1427	19.2041	18.7495	18.5519	26.3396	24.079	22.9342	41.4709
CAC1677	Predicted permease	208.323	232.457	247.888	354.148	505.613	1068.78	318.142	236.123	242.181	575.114
CAC1678	alanyl-tRNA synthetase	1866.85	2472.23	1901.15	1965.46	943.005	513.368	1895.89	2405.83	2151.89	1526.95
CAC1679	hypothetical protein CAC1679	2210.35	2535.92	3004.59	4048.46	657.232	70.9071	2340.64	2400.6	2487.4	2750.63
CAC1680	Holliday junction resolvase-like protein	1156.67	1497.59	1534.75	1988.6	156.365	59.8137	1248.7	1538.73	1516.33	1787
CAC1681	hypothetical protein CAC1681	1497.59	1792.48	2032.73	2784.85	176.348	10.9825	1447.63	1855.44	1901.15	2349.34
CAC1682	Ferric uptake regulation protein	4492.23	5856.54	5363.05	7149.19	1088.98	455.281	5005.38	5838.97	5431.19	5979.82
CAC1683	Predicted metal-dependent hydrolase of metallo-beta-lactamase superfamily	42953.1	47080.3	29579.4	24923.8	11137	9222.62	40469.4	29579.4	29109.7	23420.5
CAC1684	TYPA/BIPA type GTPase	6998.65	9185.25	8278.14	12497.7	3688.96	4592.89	4492.23	5656.66	5530.72	4828.62
CAC1685	Uncharacterized protein from YceG family	3601.69	6167.67	5571.03	8888.82	706.593	606.423	3147.3	4453.73	4064.38	3320.16
CAC1686	S-adenosylmethionine-dependent methyltransferase	2947.29	4857.52	3411.67	6198.85	941.443	228.533	2695.22	3447.45	3438.79	2468.69
CAC1687	Collagenase family protease	4123.28	6382.22	4357.16	7797.37	2184.75	1499.54	3551.46	4186.91	4146.81	2602.8
CAC1688	Penicillin-binding protein	34.6883	49.9579	33.7785	42.0647	18.9182	25.6508	26.4864	42.7354	34.2864	30.9915
CAC1689	sporulation sigma factor SigK	51.0058	71.8985	51.89	62.4138	125.598	492.294	37.8202	53.4949	42.0647	28.867
CAC1690	PilT ATPase involved in pili biogenesis	1225.18	1318.41	1424.95	1145.41	401.276	2541.26	1330.12	1341.91	1538.73	1182.12
CAC1691	Predicted glycosyltransferase	3112.42	3102.69	2248.24	1895.89	462.422	285.066	2891.3	2897.89	2756	2093.67
CAC1692	Cell division protein, ftsA	4048.46	4759.17	3972.26	2431.12	792.321	462.422	4615.51	5127.07	4133.18	1671.59
CAC1693	cell division protein FtsZ	15036.8	15277.4	11237.1	8002.99	3343.42	3895.04	12840.7	12024.5	10125.1	5916.66
CAC1694	Sigma factor E processing enzyme, SpoIIGA	33.7785	34.1941	33.0596	34.6117	5.99989	7.13903	20.1101	23.5517	22.3374	12.0527
CAC1695	sporulation sigma factor SigE	32.6784	34.8351	34.6883	45.3793	112.351	200.639	21.5525	22.1115	21.8152	22.7658
CAC1696	sporulation sigma factor SigG	43.8841	61.0069	94.2909	93.7292	161.849	185.255	22.0474	23.0894	26.6228	25.3588
CAC1697	Uncharacterized conserved protein, YMXH B.subtilis homolog	16.8949	22.1115	22.1991	26.3396	20.1101	34.1941	5.52612	7.55814	6.88993	3.5049
CAC1698	hypothetical protein CAC1698	132.484	144.72	143.191	182.787	13.0448	17.813	105.759	99.2978	106.352	112.978
CAC1699	Uncharacterized protein, YfiH family	318.384	348.186	457.887	675.02	118.3	100.689	288.198	390.207	385.13	492.803
CAC1700	Response regulator (CheY-like receiver domain and DNA-binding HTH domain)	502.496	543.273	722.97	1098.76	758.591	911.204	462.06	573.593	623.305	791.231
CAC1701	Sensory histidine kinase (with HAMP and PAS domains)	665.601	798.386	834.868	822.101	1497.59	2756	718.221	798.386	836.14	735.407
CAC1702	hypothetical protein CAC1702	3.51593	3.20689	3.18049	2.95356	11.8329	19.1454	3.58998	3.15926	2.62489	12.9354
CAC1703	Methyl-accepting chemotaxis protein (fragment)	4.30946	5.16675	3.98885	4.04959	14.2601	59.3412	3.94896	3.08321	4.86255	8.86155
CAC1704	hypothetical protein CAC1704	2.84634	2.35017	2.23884	2.3259	2.37232	2.35017	2.3259	2.2893	2.79	2.43183
CAC1705	Periplasmic phosphate-binding protein	14.797	17.9267	16.3192	30.2561	166.737	88.8262	15.248	15.6635	20.9896	59.8137
CAC1706	Phosphate permease	31.4867	35.5427	43.6921	73.0328	415.236	366.821	31.7074	38.3613	44.7759	94.5992
CAC1707	Permease component of ATP-dependent phosphate uptake system	75.4592	80.2128	70.5701	117.94	645.286	972.285	71.8985	87.2472	105.759	198.934
CAC1708	ATPase component of ABC-type phosphate transport system	68.5031	74.2067	83.3111	128.486	624.09	718.221	68.9624	77.0306	94.7263	163.226
CAC1709	Phosphate uptake regulator	24.9732	30.9465	35.6366	49.4863	227.662	178.188	29.3054	34.2864	39.8343	58.9474
CAC1710	Fe-S oxidoreductase, related to NifB/MoaA family with PDZ N-terminal domain	571.291	905.714	533.005	416.779	46.4872	131.072	476.187	847.337	672.051	388.826
CAC1711	GTP-binding protein EngA	1664.59	2110.59	1154.74	899.786	309.019	450.376	1391.31	1799.56	1360.08	688.562
CAC1712	NAD(P)H-dependent glycerol-3-phosphate dehydrogenase	1823.13	1933.19	1053.17	789.859	1007.12	1158.45	1310.86	1398.54	1091.87	585.588
CAC1713	Coat morphogenesis sporulation protein spoIVA	2581.15	3056.41	1718.4	1468.96	1540.96	1377.57	2070.98	1881.79	1610.37	1086.95
CAC1714	L-asparaginase	1382.28	1538.73	1032.4	1079.46	356.123	117.263	1339.41	982.867	1048.19	640.778
CAC1715	PLP-dependent aminotransferase	413.065	594.272	419.143	574.43	407.143	423.548	505.613	474.054	500.932	361.797
CAC1716	hypothetical protein CAC1716	758.591	850.137	959.077	847.337	305.239	253.81	560.181	829.075	825.431	606.943
CAC1717	hypothetical protein CAC1717	660.069	782.841	976.264	824.04	444.963	254.123	619.301	904.216	838.007	560.181
CAC1718	guanylate kinase	2828.85	3888.84	3601.69	3429.63	1196.58	1163.19	2860.16	4744.46	3788.58	2525.15
CAC1719	DNA-directed RNA polymerase subunit omega	3215.01	4915.45	3857.99	3563.65	1015.76	1131.28	3469.46	5530.72	4480.95	2793.9
CAC1720	bifunctional phosphopantothenoylcysteine decarboxylase/phosphopantothenate synthase	3045.75	5755	4146.81	3393.33	372.091	519.305	3661.98	6044.72	5391.37	2319.22
CAC1721	primosome assembly protein PriA	509.078	877.265	726.434	491.151	99.5267	93.8184	840.208	1149.67	1172.6	500.099
CAC1722	peptide deformylase	783.895	1037.11	953.109	805.36	221.881	153.503	1029.06	999.206	1295.77	877.265
CAC1723	methionyl-tRNA formyltransferase	1030.32	1312.17	1219.08	1360.08	423.95	169.175	1299.7	1450.99	1510.13	1212.47
CAC1724	Predicted metal-dependent peptidase	1193.94	1466.68	1252.97	1352.42	827.081	788.213	1585.9	1508.24	1664.59	1302.6
CAC1725	Predicted rRNA methylase, SUN family	1724.15	2024.61	2216.12	2269.16	687.612	247.888	2296.13	2409.95	2511.2	2016.54
CAC1726	Predicted Fe-S-cluster redox enzyme, YLON B.subtilis ortholog	1423.07	1778.38	1823.13	1698.34	335.768	193.411	2032.73	2145.02	2448.55	1718.4
CAC1727	Protein serine/threonine phosphatase, PP2C family (YLOO B.subtilis ortholog)	1005.06	1161.65	1375.52	1234.89	472.535	243.887	1638.53	1787	1881.79	1108.85
CAC1728	Serine/threonine protein kinase, Pkn2 family (YLOP B.subtilis ortholog)	2868.12	2904.64	2955.1	2772.54	3563.65	3846.86	4175.99	4022.85	4093.66	2344.18
CAC1729	ribosome-associated GTPase	738.815	1175.68	967.914	761.642	361.797	1274.32	1293.19	1563.6	1614.42	624.757
CAC1730	ribulose-phosphate 3-epimerase	354.779	533.597	395.867	288.739	30.4796	97.6476	499.444	638.562	626.998	225.851
CAC1731	Predicted nucleotide-binding protein, YLOS B.subtilis ortholog	222.094	367.943	264.534	171.822	23.2808	9.00901	312.998	435.202	400.753	134.294
CAC1732	hypothetical protein CAC1732	488.9	677.238	360.489	249.761	217.306	319.343	556.246	704.543	587.146	251.168
CAC1733	Ribosomal protein L28	2636.54	1762.51	713.543	330.32	995.907	1789.66	1407.66	1237.75	791.231	322.962
CAC1734	Uncharacterized, alkaline shock induced protein	258.784	203.313	258.972	233.65	130.8	61.1123	236.667	233.248	245.313	187.006
CAC1735	Predicted kinase related to hydroxyacetone kinase, YLOV ortholog	9819.02	11093	9258.57	9258.57	2836.2	1570.86	11237.1	12408.7	12364	8326.86
CAC1736	RecG helicase	278.875	383.951	449.134	254.123	26.2908	36.2195	395.867	577.311	550.34	125.032
CAC1737	N6-adenine-specific methylase	350.024	415.885	401.897	250.142	21.3882	20.2238	342.835	492.294	482.421	130.402
CAC1738	Phosphopantetheine adenylyltransferase	3763.33	4880.43	3888.84	3121.14	211.582	82.904	3438.79	4693.21	3661.98	1538.73
CAC1739	Uncharacterized conserved protein (coiled-coil)	1257.22	1583.62	1107.81	716.61	34.643	18.3612	1043.01	1492.05	1244.78	453.693
CAC1740	Uncharcaterized membrane protein, YLBJ B.subtilis homolog	147.438	171.822	215.318	185.255	167.007	472.106	116.644	127.283	146.653	140.595
CAC1741	Uncharacterized conserved protein, YLBM B.subtilis ortholog	249.068	262.912	188.124	189.848	94.2909	142.506	229.91	199.65	221.08	201.521
CAC1742	phosphotransacetylase	2054.93	2000.05	2085.11	1624.42	801.211	447.173	2244.3	1684.97	2052.44	1956.02
CAC1743	Acetate kinase	9126.96	9891.45	13116.8	11544.6	7030.96	7489.8	9819.02	9126.96	10009.4	10328
CAC1744	Predicted Zn-finger-like protein, possible nucleic acid binding	14273	16526	16526	12737.3	6732.14	5856.54	12556.3	13002.7	11745.9	9222.62
CAC1745	50S ribosomal protein L32	3688.96	4175.99	4545.01	3364.55	1787	1396	3203.62	3312.17	3331.35	1770.03
CAC1746	fatty acid/phospholipid synthesis protein	6131.69	6732.14	3482.42	2365.93	892.166	648.2	5979.82	5605.48	4707.18	1903.78
CAC1747	Acyl carrier protein, ACP	584.095	528.472	388.826	258.972	55.5918	17.3874	437.688	441.593	388.011	194.524
CAC1748	ribonuclease III	3024.93	4646.21	3910.56	5474.16	2525.15	2369.23	4146.81	3948.46	4592.89	4653.05
CAC1749	BioB/LipA-like protein	2142.72	3302.37	4186.91	5177.79	2581.15	2052.44	3356.58	2976.59	3972.26	3749.89
CAC1750	SpoVS-related protein	211.582	332.962	348.89	434.628	351.177	130.578	295.09	376.141	472.106	436.991
CAC1751	Chromosome segregation SMC protein, ATPase	1239.98	1643.87	2287.41	1710.81	957.772	456.302	1610.37	2036.34	2168.51	892.166
CAC1752	Signal recognition particle GTPase, FtsY	151.882	190.783	208.878	152.717	120.65	18.2604	219.1	229.91	248.436	90.2831
CAC1753	hypothetical protein CAC1753	311.568	332.179	271.84	208.323	220.079	128.257	308.028	379.621	315.241	257.615
CAC1754	Signal recognition particle GTPase Ffh	2744.71	3563.65	3031.08	2168.51	1884.73	1756.31	3292.18	3723.59	2804.73	2448.55
CAC1755	Ribosomal protein S16	6641.6	4898.63	2717.97	2564.37	4133.18	8372.98	3910.56	3421.17	2070.98	2422.88
CAC1756	hypothetical protein CAC1756	2194.35	1589.38	1088.98	1029.06	2324.66	3749.89	1097.41	1145.41	769.34	880.878
CAC1757	16S rRNA-processing protein	335.768	355.49	252.378	116.978	265.193	179.196	317.723	407.143	289.411	175.014
CAC1758	tRNA (guanine-N(1)-)-methyltransferase	957.772	1014.09	764.541	365.249	965.312	1246.17	933.477	1188.07	872.9	481.931
CAC1759	50S ribosomal protein L19	4669.3	4239.58	1747.28	1275.9	2262.75	4048.46	3521.2	3074.88	2244.3	837.369
CAC1760	Signal peptidase I	270.958	457.887	235.162	177.23	52.251	6.71302	332.962	420.052	457.289	128.257
CAC1761	ribosomal biogenesis GTPase	780.917	1290.14	573.593	468.657	151.882	192.928	820.947	1232.89	1082.66	264.534
CAC1762	ribonuclease HII	402.771	641.393	322.482	245.617	58.0281	72.5864	425.236	604.771	572.109	141.057
CAC1763	hypothetical protein CAC1763	39.3218	52.0738	42.534	68.355	139.045	578.372	48.0543	45.2044	46.3167	20.4804
CAC1764	Predicted glutamine amidotransferase	852.991	791.231	796.739	733.022	169.175	95.2611	755.958	562.739	675.02	583.376
CAC1765	ATPase, possible competence protein ComM	17.7745	25.8224	31.795	26.4864	17.813	81.5781	8.62545	9.31784	10.5098	2.69073
CAC1766	RNA polymerase factor sigma-70	3.31205	5.31509	8.3746	37.1277	108.727	15.8276	5.76392	5.58905	12.7911	30.9465
CAC1767	hypothetical protein CAC1767	184.956	163.819	187.347	329.893	533.597	165.24	159.985	127.752	148.551	273.809
CAC1768	Uncharacterized conserved protein, TraB family	49.0702	43.3358	50.8123	106.057	151.166	188.124	53.8048	47.7666	66.0289	175.443
CAC1770	putative RNA polymerase sigma factor SigI	5.92826	9.91882	11.9925	16.1245	7.60458	3.89902	8.16246	11.1451	16.1088	25.3301
CAC1771	Uncharacterized protein, ykrI B.subtilis homolog	7.13903	8.20034	11.8007	21.8152	14.3789	5.27117	4.95541	7.7896	16.1712	14.5086
CAC1772	Levansucrase	96.1465	83.1331	97.5754	156.185	123.208	60.2261	71.6658	74.7967	96.852	180.866
CAC1773	Levanase	48.3257	55.3877	53.7113	99.1395	53.8706	154.158	51.2636	56.7993	72.317	125.283
CAC1774	Levansucrase	32.0987	34.4058	33.3508	48.6759	30.1074	85.8172	33.9677	33.6164	43.0731	58.8228
CAC1775	Predicted membrane protein	135.43	119.235	294.471	1752.27	7699.48	9770.2	189.198	232.067	376.141	2431.12
CAC1776	HAD superfamily hydrolase	72.5864	80.767	92.9778	166.508	46.5861	217.657	130.402	130.578	144.501	190.015
CAC1777	Nudix (MutT-like) hydrolase	276.587	228.821	149.577	154.158	95.2611	251.935	654.325	411.194	369.619	267.643
CAC1778	Amidase from nicotinamidase family	455.665	370.088	264.008	214.136	127.568	32.89	1170.49	681.416	660.069	403.99
CAC1779	hypothetical protein CAC1779	4.78996	7.84289	4.86255	4.49084	7.27499	5.62117	18.8463	7.10888	10.6352	12.5404
CAC1780	nicotinate phosphoribosyltransferase	401.276	350.794	318.384	271.435	421.026	247.537	1348.66	726.434	764.541	467.837
CAC1781	Predicted nucleotidyltransferase	250.142	242.584	238.415	177.442	200.347	76.8811	916.933	490.271	563.268	326.776
CAC1782	NAD synthetase	345.384	374.362	352.265	248.186	196.789	400.753	1336	751.162	859.358	278.875
CAC1783	Proton/sodium-glutamate symport protein	1972.96	1765.43	1738.15	1116.71	982.867	1056.57	2304.07	1749.61	1682.41	1143.82
CAC1784	DNA uptake protein	243.586	224.94	244.362	153.788	44.4285	73.1772	232.743	215.318	239.082	157.862
CAC1785	DNA topoisomerase I	864.338	1221.01	1209.93	917.952	97.4511	104.7	912.336	1666.76	1597.11	764.541
CAC1786	transcriptional repressor CodY	1369.01	1710.81	1404.39	1520.42	152.717	5.7882	2210.35	2845.09	2904.64	2689.03
CAC1787	30S ribosomal protein S2	3874.13	3482.42	2850.18	3037.92	775.733	432.051	2815.78	3763.33	3169.65	2824.96
CAC1788	elongation factor Ts	14909.7	16308.3	8598.06	9185.25	3821.61	4380.82	13184.2	15433.7	10829.9	10009.4
CAC1789	uridylate kinase	2396.07	2860.16	2188.81	2940.12	2666.66	3378.91	2455.24	3066.4	2723.37	3713.4
CAC1790	ribosome recycling factor	2181.05	2659.06	2400.6	3074.88	2614.1	2255.17	2365.93	2961.44	2581.15	3056.41
CAC1791	Undecaprenyl pyrophosphate synthase	234.764	284.395	260.27	270.647	113.376	48.2403	248.805	300.969	279.445	249.068
CAC1792	CDP-diglyceride synthetase	1212.47	1398.54	1126.78	1204.92	240.479	46.721	1131.28	1372.97	1219.08	972.285
CAC1793	P-loop ATPase domain fused to LexA-like protein	218.354	279.445	344.029	275.467	57.6331	64.2795	234.764	280.776	284.395	188.124
CAC1794	Predicted permease	49.3303	40.5432	49.8657	51.3429	2.44119	2.46631	41.6427	34.6883	37.1277	39.8343
CAC1795	1-deoxy-D-xylulose 5-phosphate reductoisomerase	2324.66	2425.12	2564.37	3731.28	1123.4	339.267	2352.16	2151.89	2335.67	3031.08
CAC1796	Predicted membrane-associated Zn-dependent protease	2177.32	2160.3	2255.17	3147.3	1018.64	592.222	2085.11	2054.93	2093.67	2695.22
CAC1797	4-hydroxy-3-methylbut-2-en-1-yl diphosphate synthase	1080.11	1172.6	1396	1510.13	1145.41	813.22	992.448	1185.08	1239.98	1348.66
CAC1798	hypothetical protein CAC1798	1067.36	1734.67	1471.98	1684.97	76.1617	76.719	1079.46	2564.37	2282.24	1384.27
CAC1799	transcription elongation factor NusA	1299.7	2324.66	1831.34	2358.25	920.128	499.444	1738.15	4146.81	3582.84	1866.85
CAC1800	Uncharacterized conserved protein, YLXR B.subtilis homolog	641.393	1070.51	1040.88	1375.52	708.9	79.3676	829.075	1911.7	1756.31	864.338
CAC1801	hypothetical protein CAC1801	1182.12	1903.78	1923.31	2448.55	1348.66	431.265	1560.93	3492.89	3268.55	1638.53
CAC1802	translation initiation factor IF-2	5553.04	7397.73	4781.95	7515.76	6167.67	7030.96	7580.62	10829.9	10063.5	4985.85
CAC1803	ribosome-binding factor A	2358.25	2868.12	2093.67	3018.31	2517.79	1134.01	3084.63	3888.84	4022.85	1965.46
CAC1804	Exopolyphosphatase family protein	1199.15	1369.01	864.338	1035.64	872.9	1669.41	1542.19	1622.17	1676.72	811.827
CAC1805	tRNA pseudouridine synthase B	2199.95	2574.59	1659.08	2138.53	705.72	389.488	3024.93	3129.16	3364.55	1497.59
CAC1806	bifunctional riboflavin kinase/FMN adenylyltransferase	1453.53	1759.29	1054.6	1053.17	322.962	24.773	2002.85	2064.15	2115.75	783.895
CAC1807	30S ribosomal protein S15	2272.24	2365.93	2385	3534.96	2132.11	3830.81	1726.91	2052.44	1960.93	2028.96
CAC1808	polynucleotide phosphorylase/polyadenylase	7797.37	10629.8	10436.4	13116.8	3031.08	2505.58	9693.59	11452.1	12497.7	9514.88
CAC1809	Uncharacterized conserved protein, YLMC B.subtilis ortholog	374.362	506.134	629.987	962.118	658.078	255.219	538.153	672.051	905.714	926.012
CAC1810	aspartate kinase I	1143.82	1508.24	1544.02	2145.02	1189.65	879.689	1666.76	2120.66	2472.23	2606.89
CAC1811	Periplasmic serine protease, YMFB B.subtilis ortholog	1468.96	1919.71	1765.43	2659.06	1614.42	1718.4	2324.66	2701.9	3378.91	3802.82
CAC1812	Sporulation protein SpoIIIE, DNA segregation ATPase	309.847	555.757	507.051	652.293	530.953	90.7272	665.096	951.025	1206.92	820.947
CAC1813	Predicted Fe-S oxidoreductase	197.626	228.278	319.343	262.912	102.82	12.0117	173.062	255.79	268.179	157.399
CAC1814	Phosphatidylglycerophosphate synthase	427.216	553.197	498.601	415.885	262.119	216.118	400.753	600.703	566.344	337.439
CAC1815	recombinase A	3454.28	2530.39	2897.89	5798.01	3572.9	2666.66	2558.63	2164.79	2396.07	5363.05
CAC1816	hypothetical protein CAC1816	11745.9	10573.8	14456.7	16873	5413.36	4123.28	11913.6	9693.59	11137	15725.2
CAC1817	Stage V sporulation protein, spoVS	4682.9	4707.18	5159.87	4669.3	5474.16	7397.73	4669.3	4646.21	3371.91	3037.92
CAC1818	phosphoribose diphosphate:decaprenyl-phosphate phosphoribosyltransferase	320.238	370.492	332.179	299.734	89.2593	13.3724	421.026	515.883	458.349	323.299
CAC1819	aspartate aminotransferase	816.169	844.818	901.478	710.594	842.139	330.706	986.196	799.817	990.538	743.872
CAC1820	Phosphocarrier Protein (Hpr)	214.37	188.532	184.129	142.014	364.141	81.1007	246.574	202.672	211.582	199.65
CAC1821	adenylosuccinate lyase	2966.77	2689.03	3918.41	513.368	889.308	474.944	5474.16	4759.17	5553.04	1889.12
CAC1822	Fusion of predicted Zn-dependent amidase/peptidase (cell wall hydrolase/DD-carboxypeptidase family) and uncharacterized domain of ErfK family; peptodoglycan-binding domain	3985.6	3129.16	4048.46	2651.73	4201.07	4254.07	4653.05	3606.48	4346.03	3283.28
CAC1823	hypothetical protein CAC1823	134.071	152.093	182.306	150.701	90.2831	9.48479	224.94	216.348	251.935	206.225
CAC1824	ATP-dependent Clp proteinase	970.943	879.689	978.164	1072.03	3160.81	2535.92	1020.79	901.478	1123.4	1271.74
CAC1825	homoserine O-succinyltransferase	10704.1	4304.92	1462.52	1599.26	3371.91	1287.63	3045.75	1512.67	3460.79	2868.12
CAC1826	hypothetical protein CAC1826	16.723	7.46568	6.31185	5.27117	9.10016	5.06028	3.63769	2.51784	7.69554	6.15718
CAC1827	TldD-like protein fragment	223.898	123.112	86.1775	79.1631	94.5992	4.70141	89.6025	70.3911	158.513	121.272
CAC1828	TldD protein fragment	547.873	495.524	375.033	376.141	1106.67	1182.12	362.205	430.281	592.222	372.97
CAC1829	Predicted inactivated Zn-dependent peptidase, PMBA ortholog	515.126	461.105	319.665	252.66	1254.55	1576.02	363.584	341.658	393.136	277.619
CAC1831	Protein containing Zn-finger domain	101.479	72.9109	67.3	46.8733	18.3612	2.49182	67.4076	62.757	60.434	45.6469
CAC1832	LexA repressor	1542.19	1502.26	1327.49	2947.29	1969.29	2480.17	1166.49	920.128	930.246	2763.46
CAC1833	Cystathionine beta-lyase family protein, YNBB B.subtilis ortholog	745.836	792.985	589.948	467.837	149.732	492.803	559.254	584.095	502.965	447.799
CAC1834	Host factor I protein Hfq	2676.74	2836.2	2574.59	2080.67	1810.9	1704.39	2000.05	2361.63	1995.2	1899.41
CAC1835	tRNA delta(2)-isopentenylpyrophosphate transferase	2304.07	2438.83	2358.25	2060.27	1457.82	482.909	2052.44	2177.32	2089.79	1765.43
CAC1836	DNA mismatch repair protein	1940.17	1810.9	2089.79	1863.27	1236.58	494.536	1612.09	1495.17	1627.92	1542.19
CAC1837	DNA mismatch repair protein	1111.22	1372.97	1401.61	926.012	127.012	377.556	1267.92	1445.64	1465.03	995.907
CAC1838	Predicted Fe-S oxidoreductase, YMCB B.subtilis ortholog	2000.05	1726.91	1495.17	1366.72	1545.86	1734.67	1465.03	1534.75	1439.13	1572.57
CAC1839	hypothetical protein CAC1839	2.78121	2.80018	2.68222	2.85926	5.81299	6.07162	2.77513	2.63315	2.61042	9.34022
CAC1840	Predicted acetyltransferase domain containing protein	130.8	139.045	147.997	204.949	160.813	32.5676	94.7263	80.0899	89.8376	183.631
CAC1841	Uncharacterized protein, related to Spore coat protein CotS	20.4253	18.7141	17.5045	24.4869	12.2674	14.7247	8.25294	12.1831	14.3	23.0172
CAC1842	Uncharacterized protein, B.subtilis YTKC ortholog, related to regulatory protein UTXA	289.131	192.015	233.051	1005.06	8445.82	11093	166.127	154.158	207.225	1455.66
CAC1843	Predicted transcriptional regulator, YDCN B.subtilis ortholog	149.304	122.019	130.8	285.066	343.158	141.057	96.1465	96.3156	107.041	272.507
CAC1844	hypothetical protein CAC1844	2.47416	2.45249	2.37232	2.37232	2.55646	2.95356	2.49635	3.41962	2.4192	2.9817
CAC1845	Flagellar motor protein MotB	83.3111	84.0331	117.694	61.4235	55.2823	40.4823	138.588	153.306	164.521	102.684
CAC1846	flagellar motor protein MotA	137.741	129.516	242.181	137.458	264.534	195.35	217.657	232.743	248.186	192.546
[truncated: 1,849 more rows]

## Sheet: M
Gene locus	Product_Name	Fold_change(ccpA_M vs. 824_M)
CAC0016	Related to HTH domain of SpoOJ/ParA/ParB/repB family, involved in chromosome partitioning	2.02791
CAC0019	Transcriptional regulator, AcrR family	0.445121
CAC0086	Muconate cycloisomerase related protein, ortholog of YKGB B.subtilis	8.80594
CAC0087	Predicted Co/Zn/Cd cation transporter	2.20699
CAC0102	O-acetylhomoserine sulfhydrylase	0.337416
CAC0103	Adenylylsulfate kinase	0.252544
CAC0104	adenylylsulfate reductase	0.209252
CAC0105	Ferredoxin	0.199995
CAC0106	ABC-type probable sulfate transporter, periplasmic binding protein	0.210528
CAC0107	ABC-type sulfate transporter, ATPase component	0.209178
CAC0108	ABC-type probable sulfate transporter, permease protein	0.176248
CAC0109	sulfate adenylyltransferase subunit 2	0.318823
CAC0110	GTPase, sulfate adenylate transferase subunit 1	0.336504
CAC0116	Carbone-monoxide dehydrogenase, beta chain	0.467357
CAC0149	hypothetical protein CAC0149	15.3434
CAC0154	PTS system, mannitol-specific IIBC component (gene MtlA)	24.8894
CAC0155	Putative regulator of the PTS system for mannitol (gene MltR)	11.5545
CAC0156	PTS system, mannitol-specific IIA domain (Ntr-type) (gene MltF)	7.44186
CAC0157	mannitol-1-phosphate 5-dehydrogenase	9.31606
CAC0164	ABC transporter, ATP binding-protein	18.5922
CAC0165	Predicted ABC transporter, permease component	12.8341
CAC0189	Similar to transcriptional regulator, GntR family	0.410209
CAC0200	Uncharacterized membrane protein	0.140311
CAC0213	Protein containing LysM motif repeat	0.209669
CAC0231	Transcripcional regulator of sugar metabolism	5.85686
CAC0232	1-phosphofructokinase (fructoso 1-phosphate kinase)	10.648
CAC0233	PTS system, IIA component	15.1571
CAC0234	PTS system, fructoso-specific IIBC component	7.11223
CAC0244	Integral membrane protein (permease)	0.413094
CAC0245	ABC transporter ATP-binding protein	0.313785
CAC0246	Conserved membrane protein, predicted permease	0.332117
CAC0247	Predicted permease	0.468867
CAC0267	L-lactate dehydrogenase	0.467417
CAC0310	Regulators of stationary/sporulation gene expression, abrB B.subtilis ortholog	0.138823
CAC0316	Ornithine carbomoyltransferase	3.41893
CAC0327	Bacterioferritin comigratory protein (AHPC/TSA family)	0.477561
CAC0332	Beta-mannanase	5.68164
CAC0356	hypothetical protein CAC0356	4.15178
CAC0357	Permease of the Na:galactoside symporter family	3.96047
CAC0358	Predicted xylanase/chitin deacetylase	3.39742
CAC0359	Similar to yteR (Bacilus subtilis)	8.73058
CAC0380	Periplasmic amino acid-binding protein	2.14876
CAC0382	Possible transcriptional regulator of levanase operon, AAA-ATPase domain (NtrC family), fused to 2 BglG-like domains, ortholog of B.subtilis levR	3.00041
CAC0383	PTS cellobiose-specific component IIA	5.95474
CAC0384	PTS system, cellobiose-specific component BII	5.79839
CAC0385	Beta-glucosidase	4.06869
CAC0386	PTS cellobiose-specific component IIC	3.74442
CAC0387	hypothetical protein CAC0387	3.23608
CAC0389	hypothetical protein CAC0389	0.116231
CAC0390	Cystathionine gamma-synthase	0.0748857
CAC0391	Cystathionine beta-lyase	0.208931
CAC0421	Uncharacterized membrane protein	0.286614
CAC0422	Transcriptional antiterminator licT	8.09207
CAC0423	Fusion: PTS system, beta-glucosides specific IIABC component	7.13837
CAC0424	Fructokinase	7.42542
CAC0425	Sucrase-6-phosphate hydrolase (gene sacA)	2.80201
CAC0433	Methyl-accepting chemotaxis protein	2.26611
CAC0434	2-C-methyl-D-erythritol 2,4-cyclodiphosphate synthase	3.18978
CAC0435	hypothetical protein CAC0435	6.62079
CAC0443	Methyl-accepting chemotaxis protein	12.7892
CAC0444	Na/H antiporter (napA)	2.45756
CAC0448	Ferrous iron transport protein B (feoB-2)	0.447012
CAC0449	hypothetical protein CAC0449	0.390116
CAC0480	anaerobic ribonucleoside triphosphate reductase	0.494659
CAC0532	PTS system, arbutin-like IIBC component	19.6057
CAC0533	Maltose-6'-phosphate glucosidase (glvA)	16.6006
CAC0539	Beta-mannanase ManB, contains ChW-repeats	0.111325
CAC0540	Beta-mannanase ManB-like enzyme, contains ChW-repeats	0.102825
CAC0544	Permease	2.80755
CAC0567	Putative methyltransferase	0.33502
CAC0569	SACPA operon antiterminator (sacT)	3.248
CAC0570	PTS enzyme II, ABC component	0.155153
CAC0578	B12-dependent methionine synthase	0.426588
CAC0579	Serine protein kinase (prkA protein), P-loop containing	0.272997
CAC0580	hypothetical protein CAC0580	0.494798
CAC0581	Stage V sporulation protein R	0.424534
CAC0582	Cobyrinic acid a,c-diamide synthase CobB/CbiA (CBIB protein)	0.49608
CAC0585	N-terminal CheY reciever domain fused to C-terminal uncharacterized CheX-like domain	0.402107
CAC0586	CheX protein (uncharacterized ORF in chemotaxis operon)	0.456467
CAC0587	flavodoxin	0.10396
CAC0588	hypothetical protein CAC0588	0.108352
CAC0590	Riboflavin biosynthesis protein RIBD (pirimidine deaminase and pirimidine reductase)	0.321686
CAC0591	riboflavin synthase subunit alpha	0.335356
CAC0592	Riboflavin biosynthes protein RIBA (GTPcyclohydrolase/3,4-dihydroxy-2-butanone 4-phosphate synthase)	0.398096
CAC0593	riboflavin synthase subunit beta	0.359357
CAC0598	Spore germination protein, gerKC	2.09848
CAC0610	hypothetical protein CAC0610	0.168374
CAC0611	Predicted membrane protein, YohK family	0.15728
CAC0612	Predicted membrane protein YohJ family	0.16612
CAC0623	hypothetical protein CAC0623	0.306451
CAC0624	hypothetical protein CAC0624	0.12068
CAC0626	tryptophanyl-tRNA synthetase	2.34944
CAC0656	Predicted transposase (3' fragment)	0.449155
CAC0662	Sugar ABC transporter, periplasmic sugar-bindind protein	2.6152
CAC0663	hypothetical protein CAC0663	2.67973
CAC0664	Sugar-binding periplasmic protein	2.9795
CAC0665	ABC-type sugar transport system, permease component	2.58812
CAC0666	Sugar permease	3.11746
CAC0667	Sugar-binding periplasmic protein	3.00919
CAC0668	Predicted membrane protein	3.11256
CAC0669	hypothetical protein CAC0669	0.370704
CAC0683	hypothetical protein CAC0683	0.404898
CAC0692	glucuronate isomerase	3.69315
CAC0694	Permease of the Na+: galactoside symporter family	4.31419
CAC0695	altronate oxidoreductase	3.47925
CAC0696	Putative altronate dehydratase	2.41509
CAC0697	Galactose mutarotase related enzyme	6.7659
CAC0706	Endo-1,4-beta glucanase (fused to two ricin-B-like domains)	6.10363
CAC0707	RNA polymerase factor sigma-54	7.08001
CAC0718	Ortholog ycnD B.subtilis, nitroreductase	0.207389
CAC0731	FUSION: Nucleoside-diphosphate-sugar epimerase and GAF domain	0.34665
CAC0732	Predicted membrane protein	0.384808
CAC0733	Predicted membrane protein	0.458237
CAC0734	Glycosyltransferase I (lipopolysaccharide biosynthesis protein-related protein)	0.435485
CAC0735	hypothetical protein CAC0735	0.441367
CAC0743	6-phospho-beta-glucosidase	3.47823
CAC0765	Fe-S oxidoreductase	2.75021
CAC0766	Predicted transcriptional regulator (MerR family)	2.63773
CAC0775	ATP-utilizing enzyme of the PP-loop superfamily	1.99776
CAC0786	Uncharacterized conserved protein, repeats	0.214481
CAC0787	Uncharacterized conserved protein, repeats	0.0534706
CAC0788	Ferrichrome transport permease	0.0499023
CAC0789	permease	0.0804748
CAC0790	Ferrichrome-binding periplasmic proteinl, fhuD	0.106109
CAC0791	Ferrichrome ABC transporter, ATP-binding protein, fhuC	0.106305
CAC0794	Nucleoside-diphosphate-sugar epimerase (UDP-glucose 4-epimerase)	0.493365
CAC0805	Methyl-accepting chemotaxis protein	0.372816
CAC0807	Cold shock protein	0.395867
CAC0808	Hydrogenase expression factor (hybG)	0.356483
CAC0809	Hydrogenase formation factor (hypE)	0.304345
CAC0813	hypothetical protein CAC0813	0.397794
CAC0843	Ribonuclease precursor (barnase), secreted.	0.17408
CAC0844	Barstar-like protein ribonuclease (barnase) inhibitor	0.103454
CAC0852	Amino acid permease	0.452907
CAC0869	Thioredoxine reductase	0.484827
CAC0878	Amino acid ABC transporter permease component	0.316195
CAC0879	ABC-type polar amino acid transport system, ATPase component	0.262184
CAC0880	Periplasmic amino acid binding protein	0.295046
CAC0882	Predicted membrane protein, hemolysin III homolog	0.453931
CAC0893	Prephenate dehydrogenase	2.00639
CAC0894	3-dehydroquinate synthetase	2.11109
CAC0895	3-phosphoshikimate 1-carboxyvinyltransferase	2.21159
CAC0896	chorismate synthase	2.45077
CAC0897	Fusion: chorismate mutase and shikimate 5-dehydrogenase	2.19742
CAC0898	Shikimate kinase	2.48532
CAC0899	3-dehydroquinate dehydratase	2.07828
CAC0909	Methyl-accepting chemotaxis protein, contain HAMP domain	0.207856
CAC0929	SAM-dependent methyltransferase	0.241769
CAC0930	Cystathionine gamma-synthase	0.24713
CAC0931	Cysteine synthase	0.263145
CAC0932	hypothetical protein CAC0932	0.104125
CAC0939	imidazole glycerol phosphate synthase subunit HisH	2.02365
CAC0941	Imidazoleglycerol-phosphate synthase	2.02626
CAC0942	Phosphoribosyl-AMP cyclohydrolase	2.04421
CAC0970	Isopropylmalate synthase	0.330504
CAC0971	aconitate hydratase	0.383871
CAC0972	Isocitrate dehydrogenase	0.499344
CAC0973	argininosuccinate synthase	3.61121
CAC0974	Argininosuccinate lyase	2.85196
CAC0980	Pyruvate-formate lyase	2.54863
CAC0981	Pyruvate-formate-lyase-activating enzyme	2.20373
CAC0983	hypothetical protein CAC0983	2.06981
CAC0984	ABC transporter, ATP-binding protein	0.173379
CAC0985	ABC transporter, permease component	0.198965
CAC0986	Lipoprotein, attached to the cytoplasmic membrane, NLPA family	0.222749
CAC0987	hypothetical protein CAC0987	0.34529
CAC0988	Probably membrane protein	0.227999
CAC0989	General secretion family related protein	0.412932
CAC0992	hypothetical protein CAC0992	0.497424
CAC0996	hypothetical protein CAC0996	0.491302
CAC0998	Homoserine dehydrogenase	0.455323
CAC0999	threonine synthase	0.43513
CAC1017	SpoVB related membrane protein	0.402156
CAC1029	FeoA-like protein, involved in iron transport	0.17947
CAC1030	FeoA-like protein, involved in iron transport	0.176967
CAC1031	FeoB-like GTPase, responsible for iron uptake	0.0451254
CAC1032	Predicted transcriptional regulator	0.0450373
CAC1075	Beta-glucosidase family protein	5.35037
CAC1079	Uncharacterized protein, related to enterotoxins of other Clostridiales	3.55874
CAC1080	Uncharacterized protein, probably surface-located	5.44346
CAC1081	Uncharacterized protein, probably surface-located	4.31319
CAC1084	Beta-glucosidase family protein	13.97
CAC1085	alpha-xylosidase YicI	13.3009
CAC1086	Transcriptional regulators of NagC/XylR family	9.19597
CAC1093	Hypothetical secreted protein	0.365001
CAC1101	Hypothetical protein, CF-34 family(identical)	0.464591
CAC1104	hypothetical protein CAC1104	2.06333
CAC1106	hypothetical protein CAC1106	2.08939
CAC1107	Hypothetical protein, CF-36 family	2.0266
CAC1108	Lyc gene autolisin (1,4-bets-N-acetylmuramidase), family 25 of glycosyl hydrolase; peptodoglycan-binding domain	2.14906
CAC1109	Hypothetical protein, CF-8 family	2.14973
CAC1110	Integrase/recombinase (xerC/xerD family); CF-10 family	2.06195
CAC1111	Hypothetical protein, CF-10 family	2.28577
CAC1112	Hypothetical protein, CF-11 family	2.09768
CAC1113	hypothetical protein CAC1113	2.40502
CAC1115	hypothetical protein CAC1115	2.57757
CAC1116	hypothetical protein CAC1116	2.08251
CAC1117	hypothetical protein CAC1117	2.18927
CAC1118	Phage related protein	2.11926
CAC1119	hypothetical protein CAC1119	3.00063
CAC1120	Phage-related protein, YqbO B.subtilis homolog	2.84064
CAC1123	hypothetical protein CAC1123	2.13263
CAC1124	hypothetical protein CAC1124	2.24086
CAC1125	hypothetical protein CAC1125	2.54593
CAC1127	hypothetical protein CAC1127	2.13987
CAC1128	hypothetical protein CAC1128	2.01991
CAC1129	hypothetical protein CAC1129	2.57038
CAC1130	hypothetical protein CAC1130	2.66962
CAC1131	hypothetical protein CAC1131	2.39256
CAC1132	hypothetical protein CAC1132	2.91837
CAC1133	Phage related protein, YonE B.subtilis homolog	3.66244
CAC1134	Phage related protein, YonF B.subtilis homolog	3.18835
CAC1135	hypothetical protein CAC1135	3.4155
CAC1136	Phage related protein, YonJ B.subtilis homolog	3.11915
CAC1138	hypothetical protein CAC1138	2.08445
CAC1145	hypothetical protein CAC1145	2.1468
CAC1154	hypothetical protein CAC1154	2.21306
CAC1155	hypothetical protein CAC1155	2.24303
CAC1156	hypothetical protein CAC1156	2.28094
CAC1157	hypothetical protein CAC1157	2.07393
CAC1158	hypothetical protein CAC1158	2.36039
CAC1162	Hypothetical protein, CF-11 family	2.37519
CAC1167	hypothetical protein CAC1167	2.2111
CAC1176	hypothetical protein CAC1176	2.08238
CAC1178	hypothetical protein CAC1178	2.04361
CAC1179	hypothetical protein CAC1179	2.19977
CAC1180	Predicted membrane protein	2.0108
CAC1182	Phage related protein, YorG B.subtilis homolog	2.17372
CAC1190	Predicted Fe-S-cluster redox enzyme, YLON B.subtilis homolog	2.36605
CAC1191	hypothetical protein CAC1191	2.3937
CAC1192	Phage replicative DNA helicase, YorI B.subtilis homolog	2.34517
CAC1210	Deoxyuridine 5'triphosphate nucleotidohydrolase (DUPTase)	2.02258
CAC1217	Guanylate kinase (P-loop type)	2.03947
CAC1218	Phage related protein, YorS B.subtilis homolog	2.12417
CAC1219	hypothetical protein CAC1219	2.25399
CAC1221	hypothetical protein CAC1221	2.26498
CAC1222	DNA-methyltransferase (cytosine-specific)	2.05552
CAC1230	hypothetical protein CAC1230	2.20668
CAC1231	Predicted dehydrogenase, YULF B.subtilis ortholog	4.19161
CAC1232	Predicted lytic murein transglycosylase (N-term. LysM motif repeat domain)	16.827
CAC1280	heat-inducible transcription repressor	2.25702
CAC1281	Molecular chaperone GrpE	2.47997
CAC1282	molecular chaperone DnaK	2.14714
CAC1284	ribosomal protein L11 methyltransferase	1.99662
CAC1286	Fe-S oxidoreductase	2.00139
CAC1298	Uncharacterized protein, related to B.subtilis spore coat protein COTS	0.396893
CAC1301	Predicted membrane protein	2.48872
CAC1302	Predicted SAM-dependent methyltransferase	2.44302
CAC1319	Glycerol uptake facilitator protein, GLPF	32.732
CAC1320	Glycerol-3-phosphate responsive antiterminator (mRNA-binding), GLPP	11.3428
CAC1321	glycerol kinase	34.9524
CAC1322	Glycerol-3-phosphate dehydrogenase, GLPA	2.51067
CAC1323	NAD(FAD)-dependent dehydrogenase	4.63115
CAC1324	Uncharacterized predected metal-binding protein	4.46101
CAC1325	Uncharacterized conserved protein, YitT (B.subtilis) family	0.380395
CAC1339	Possible sugar-proton symporter	35.3215
CAC1341	L-ribulose-5-phosphate 4-epimerase	2.28869
CAC1342	L-arabinose isomerase	2.40237
CAC1344	Sugar kinase, possible xylulose kinase	12.9857
CAC1345	D-xylose-proton symporter	71.5601
CAC1346	L-arabinose isomerase	41.4015
CAC1347	putative translaldolase	6.57495
CAC1348	Transketolase, TKT	5.60929
CAC1349	Aldose-1-epimerase	5.27926
CAC1351	Periplasmic sugar-binding protein	0.210627
CAC1352	Membrane associated chemotaxis sensory transducer protein (MSP domain and HAMP domain)	0.196807
CAC1353	Phosphotransferase system IIC component, possibly N-acetylglucosamine-specific	0.0692901
CAC1354	Phosphotransferase system IIA component	0.250787
CAC1356	thiamine biosynthesis protein ThiH	6.68471
CAC1367	Cobalt permease	2.0651
CAC1368	Cobalt transport (ATPase component)	2.08736
CAC1369	Histidinol-phosphate aminotransferase	2.09203
CAC1370	cobalamin biosynthesis protein CbiG	2.36544
CAC1371	Possible kinase, diverged	2.46292
CAC1372	nicotinate-nucleotide--dimethylbenzimidazole phosphoribosyltransferase	2.0079
CAC1373	Anaerobic Cobalt chelatase, cbiK	2.12905
CAC1374	cobyric acid synthase	2.00667
CAC1375	Cobyrinic acid a,c-diamide synthase CobB	2.17217
CAC1376	precorrin-8X methylmutase	2.06819
CAC1390	phosphoribosylaminoimidazole carboxylase catalytic subunit	2.90179
CAC1391	phosphoribosylaminoimidazole-succinocarboxamide synthase	2.79297
CAC1392	amidophosphoribosyltransferase	3.97863
CAC1393	phosphoribosylaminoimidazole synthetase	4.13222
CAC1394	phosphoribosylglycinamide formyltransferase	3.47934
CAC1395	bifunctional phosphoribosylaminoimidazolecarboxamide formyltransferase/IMP cyclohydrolase	3.09085
CAC1396	phosphoribosylamine--glycine ligase	2.4873
CAC1405	Beta-glucosidase	5.80907
CAC1406	Transcriptional antiterminator (BglG family)	26.1159
CAC1407	PTS system, beta-glucosides-specific IIABC component	26.5658
CAC1408	Phospho-beta-glucosidase	2.8963
CAC1428	hypothetical protein CAC1428	0.472174
CAC1453	Periplasmic fructose-binding protein component of signal transduction system LevT	3.35153
CAC1454	Membrane associated histidine kinase-like ATPase	3.34028
CAC1456	periplasmic fructose-binding protein component of signal transduction system LevQ	2.09369
CAC1457	PTS system, fructose(mannose)-specific IIA component	13.976
CAC1458	PTS system, fructose(mannose)-specific IIB	14.7133
CAC1459	PTS system, fructose(mannose)-specific IIC	7.63159
CAC1460	PTS system, fructose(mannose)-specific IID	7.09317
CAC1461	Predicted membrane protein	11.1921
CAC1462	Levanase/invertase	5.56961
CAC1463	Predicted transcriptional regulator	9.31105
CAC1470	2-Hydroxy-6-Oxo-6-Phenylhexa-2,4-Dienoate hydrolase	0.449731
CAC1471	Ketopantoate reductase	0.437381
CAC1478	30S ribosomal protein S4	0.25378
CAC1486	Uncharacterized protein, ortholog of YKUS B.subtilis	0.448575
CAC1512	Formate/nitrite family of transporter	0.375191
CAC1513	Anaerobic sulfite reductase (Fe-S subunit)	0.435277
CAC1514	anaerobic sulfite reductase subunit B	0.470892
CAC1526	Amidase, related to GSP of E.coli	0.343546
CAC1529	Alpha-L-arabinofuranosidase II precursor	7.60258
CAC1530	Sugar-proton symporter, possibly for arabinosides	10.8936
CAC1531	hypothetical protein CAC1531	5.076
CAC1541	Hypothetical protein, CF-36 family	0.486367
CAC1547	Thioredoxin, trx	0.1883
CAC1548	Thioredoxin reductase	0.150127
CAC1549	Glutathione peroxidase	0.110548
CAC1559	Predicted transcriptional regulator	0.48675
CAC1560	hypothetical protein CAC1560	0.277289
CAC1561	Glycosyltransferase, involved in cell wall biogenesis	0.380778
CAC1562	Predicted membrane protein	0.398234
CAC1563	Endoglucanase (fragment)	0.42723
CAC1566	Diguanylate cyclase/phosphodiesterase domain 1 (GGDEF)	0.463753
CAC1570	Glutathione peroxidase	0.309169
CAC1571	Glutathione peroxidase	0.287897
CAC1572	Fructose-1,6-bisphosphatase (YYDE B.subtils ortholog)	0.491652
CAC1593	Zn-binding lipoprotein related (surface adhesin A), ADHS	2.15507
CAC1594	30S ribosomal protein S4	2.52348
CAC1601	Methyl-accepting chemotaxis-like protein (chemotaxis sensory transducer)	0.467083
CAC1602	Predicted diverged CheY-domain	0.276558
CAC1603	Diverged enzyme related to 2'-5' RNA ligase, ortholog YJCG B.subtilis	0.292407
CAC1634	Flagellin	0.430406
CAC1653	Predicted glycosyltransferase involved in cell wall biogenesis	0.444346
CAC1655	bifunctional enzyme phosphoribosylformylglycinamidine (FGAM) synthase (synthetase domain/glutamine amidotransferase domain)	2.24176
CAC1659	Predicted membrane protein	9.26347
CAC1660	butyrate kinase	4.33741
CAC1669	Carbon starvation protein	4.33509
CAC1697	Uncharacterized conserved protein, YMXH B.subtilis homolog	0.327088
CAC1756	hypothetical protein CAC1756	0.500106
CAC1765	ATPase, possible competence protein ComM	0.485272
CAC1777	Nudix (MutT-like) hydrolase	2.36571
CAC1778	Amidase from nicotinamidase family	2.56874
CAC1779	hypothetical protein CAC1779	3.93455
CAC1780	nicotinate phosphoribosyltransferase	3.36092
CAC1781	Predicted nucleotidyltransferase	3.66566
CAC1782	NAD synthetase	3.86816
CAC1812	Sporulation protein SpoIIIE, DNA segregation ATPase	2.14653
CAC1825	homoserine O-succinyltransferase	0.284541
CAC1826	hypothetical protein CAC1826	0.217526
CAC1827	TldD-like protein fragment	0.400193
CAC1841	Uncharacterized protein, related to Spore coat protein CotS	0.404055
CAC1849	Predicted flavoprotein, YhiN family	1.99777
CAC1855	hypothetical protein CAC1855	0.370208
CAC1875	Hypothetical protein, CF-36 family	4.01078
CAC1876	N-acetylmuramidase, autolytic enzyme, family 25 of glycosyl hydrolase ; peptodoglycan-binding domain	4.26438
CAC1877	Hypothetical protein, CF-8 family	3.53175
CAC1879	Uncharacterized, phage-related protein	2.14608
CAC1880	Hypothetical protein, CF-35 family	2.11087
CAC1883	Uncharacterized phage related protein	2.03892
CAC1884	hypothetical protein CAC1884	2.15926
CAC1885	hypothetical protein CAC1885	6.5153
CAC1886	Uncharacterized phage related protein	4.49957
CAC1887	hypothetical protein CAC1887	4.22364
CAC1888	Uncharacterized phage related protein	3.75812
CAC1889	Uncharacterized phage related protein	2.66498
CAC1890	Phage related protein, possible DNA packing	4.15451
CAC1892	hypothetical protein CAC1892	6.32639
CAC1893	ClpP family serine protease, possible phage related	4.66842
CAC1894	Phage-related, head portal protein	5.76559
CAC1895	Phage terminase-like protein, large subunit	2.3864
CAC1896	Phage terminase-like protein, small subunit	3.26027
CAC1897	Phage-related, Zn finger domain containing protein	3.18572
CAC1898	hypothetical protein CAC1898	3.71686
CAC1902	hypothetical protein CAC1902	2.25482
CAC1903	hypothetical protein CAC1903	2.07425
CAC1905	hypothetical protein CAC1905	3.07713
CAC1906	hypothetical protein CAC1906	2.62723
CAC1907	hypothetical protein CAC1907	2.23486
CAC1928	hypothetical protein CAC1928	2.02891
CAC1941	Transcription regulator AbrB	5.07164
CAC1942	hypothetical protein CAC1942	5.25739
CAC1944	hypothetical protein CAC1944	2.80176
CAC1945	Phage related anti-repressor protein	9.32723
CAC1960	Uncharacterized protein, YYAC B.subtilis homolog	0.251221
CAC1966	Surface-layer related glycoprotein	2.33504
CAC2003	Predicted permease	2.52106
CAC2004	Siderophore/Surfactin synthetase related protein	3.1516
CAC2005	Siderophore/Surfactin synthetase related protein	3.17572
CAC2006	Enzyme of siderophore/surfactin biosynthesis	2.68625
CAC2007	Predicted glycosyltransferase	3.29684
CAC2008	3-oxoacyl-(acyl-carrier-protein) synthase	3.38639
CAC2009	3-Hydroxyacyl-CoA dehydrogenase	3.23263
CAC2010	Predicted Fe-S oxidoreductase	3.73028
CAC2011	Possible 3-oxoacyl-	3.38154
CAC2012	Enoyl-CoA hydratase	4.20013
CAC2013	hypothetical protein CAC2013	3.428
CAC2014	Predicted esterase	3.44357
CAC2015	hypothetical protein CAC2015	3.36351
CAC2016	Enoyl-CoA hydratase	3.72144
CAC2017	Acyl carrier protein	3.32027
CAC2018	Aldehyde:ferredoxin oxidoreductase	4.21776
CAC2019	Malonyl CoA-acyl carrier protein transacylase	4.90955
CAC2020	Molybdopterin biosynthesis enzyme, MoeA, fused to molibdopterin-binding domain	16.4768
CAC2021	Molybdopterin biosynthesis enzyme, MoeA (short form)	19.1264
CAC2022	Molybdopterin biosynthesis enzyme, moaB	3.89524
CAC2023	Membrane protein, related to copy number protein COP from Clostridium perfringens plasmid pIP404 (GI:116928)	4.21786
CAC2024	Phosphatidylglycerophosphate synthase related protein (fragment)	3.8206
CAC2025	hypothetical protein CAC2025	2.883
CAC2038	Hypothetical protein, CF-23 family	2.49167
CAC2086	Stage III sporulation protein AH, SpoIIIAH	0.354777
CAC2087	Stage III sporulation protein AG, SpoIIIAG	0.448856
CAC2088	Stage III sporulation protein AF, SpoIIIAF	0.481646
CAC2092	stage III sporulation protein SpoAB	0.489756
CAC2093	Stage III sporulation protein AA, SpoIIIAA	0.411814
CAC2171	Predicted glycosyltransferase	0.450575
CAC2172	Predicted glycosyltransferase	0.314158
CAC2173	Glycosyltransferase	0.379072
CAC2174	Glycosyltransferase	0.359443
CAC2183	Uncharacterized protein, posible homoloh of YJFB B. subtilis	0.357373
CAC2188	Protein containing a domain related to multimeric flavodoxin WrbA family	2.05702
CAC2226	Enzyme of ILVE/PABC family (branched-chain amino acid aminotransferase/4-amino-4-deoxychorismate lyase)	2.3801
CAC2227	Phosphoserine phosphatase family enzyme	2.15365
CAC2235	Cysteine synthase/cystathionine beta-synthase, CysK	0.368377
CAC2237	glucose-1-phosphate adenylyltransferase	0.44158
CAC2241	Cation transport P-type ATPase	0.446745
CAC2242	Predicted transcriptional regulator, arsE family	0.453057
CAC2252	Alpha-glucosidase fused to unknown alpha-amylase C-terminal. domain	16.9795
CAC2257	hypothetical protein CAC2257	2.39798
CAC2258	hypothetical protein CAC2258	2.52983
CAC2362	threonyl-tRNA synthetase	0.480071
CAC2383	Predicted xylanase/chitin deacetylase	0.0999296
CAC2387	hypothetical protein CAC2387	0.483038
CAC2388	N-acetylornithine aminotransferase	2.0413
CAC2389	Acetylglutamate kinase	3.14035
CAC2390	N-acetyl-gamma-glutamyl-phosphate reductase	2.36388
CAC2416	Uncharacterized protein, ErfK family; contains peptidoglycan-binding domain	0.482951
CAC2420	Methyl-accepting chemotaxis protein	2.22168
CAC2426	hypothetical protein CAC2426	0.406885
CAC2433	HtrA-like serine protease (with PDZ domain)	2.80306
CAC2444	Predicted metal-binding protein	2.25726
CAC2445	5-aminoimidazole-4-carboxamide ribonucleotide transformylase	2.2891
CAC2446	hypothetical protein CAC2446	2.29429
CAC2447	hypothetical protein CAC2447	0.481603
CAC2450	Desulfoferrodoxin	0.466523
CAC2452	flavodoxin	0.48259
CAC2458	2-oxoglutarate ferredoxin oxidoreductase subunit beta	0.44668
CAC2459	2-oxoacid:ferredoxin oxidoreductase, alpha subunit	0.460956
CAC2498	Carbon monoxide dehydrogenase, catalytic subunit (cooS)	0.335148
CAC2512	hypothetical protein CAC2512	7.36819
CAC2514	Beta galactosidase	38.8658
CAC2518	Extracellular neutral metalloprotease, NPRE (fragment or C-term. domain)	0.393913
CAC2521	Hypothetical protein, CF-41 family	0.415922
CAC2522	Glycosyltransferase	0.390908
CAC2523	Glycosyltransferase	0.467775
CAC2524	hypothetical protein CAC2524	0.371471
CAC2525	hypothetical protein CAC2525	0.335862
CAC2526	6-pyruvoyl-tetrahydropterin synthase related protein	0.272467
CAC2533	Protein containing ChW-repeats	0.387632
CAC2534	HD_GYP hydrolase domain fused to HD hydrolase domain	0.320225
CAC2541	Reductase/isomerase/elongation factor common domain	0.424206
CAC2542	FAD/FMN-containing dehydrogenase	2.02539
CAC2543	Electron-transferring flavoprotein large subunit	2.62041
CAC2570	Predicted arabinogalactan endo-1,4-beta-galactosidase	5.77338
CAC2601	S-adenosylmethionine decarboxylase	2.2277
CAC2602	spermidine synthase	2.54762
CAC2610	L-fucose isomerase related protein	35.5849
CAC2611	hypothetical protein CAC2611	35.2154
CAC2612	Xylulose kinase	26.9032
CAC2613	Glucokinase	2.63433
CAC2618	Hypothetical protein, CF-17 family	0.43795
CAC2645	carbamoyl phosphate synthase small subunit	3.58354
CAC2681	hypothetical protein CAC2681	0.292007
CAC2688	Alpha/beta superfamily hydrolase (possible chloroperoxidase)	0.0661395
CAC2703	chaperonin GroEL	2.33487
CAC2704	Co-chaperonin GroES, HSP10 family	2.39385
CAC2728	Hypothetical protein, CF-30 family	0.419033
CAC2729	Secreted protein containing SH3 domain homolog	6.75924
CAC2751	Predicted acetyltransferase	0.17735
CAC2752	Uncharacterized membrane protein, YPAA B.subtilis ortholog	0.0322348
CAC2773	Transcriptional regulators, AcrR family	0.473315
CAC2774	Methyl-accepting chemotaxis protein with HAMP domain	12.2414
CAC2782	Predicted permease	0.388108
CAC2783	O-acetylhomoserine sulfhydrylase	0.262269
CAC2791	MoaA/NirJ family Fe-S oxidoreductase	0.452996
CAC2794	Transcriptional regulator, Lrp family (possible nitrite reductase regulator NirD)	0.416395
CAC2796	MoaA/NirJ family Fe-S oxidoreductase	0.476087
CAC2797	hypothetical protein CAC2797	0.490376
CAC2805	Possible selenocysteine lyase (aminotransferase of NifS family)	4.2838
CAC2806	Predicted phosphohydrolase, Icc family	5.72534
CAC2807	Endo-1,3(4)-beta-glucanase family 16	5.72419
CAC2809	Predicted HD superfamily hydrolase	12.3216
CAC2810	Possible glucoamylase (diverged), 15 family	11.7495
CAC2814	Predicted membrane protein	0.471151
CAC2823	hypothetical protein CAC2823	0.480093
CAC2827	S-adenosylmethionine-dependent methyltransferase	2.29081
CAC2828	Nudix (MutT) family hydrolase/pyrophosphatase	2.7693
CAC2829	Predicted membrane protein	0.482128
CAC2832	aspartate aminotransferase	2.25573
CAC2833	Uncharacterized conserved protein, YAEG family	115.63
CAC2834	Uncharacterized conserved protein, YHAD family	66.8726
CAC2835	Gluconate permease, gntP	93.8745
CAC2841	Conserved membrane protein, probable transporter, YPAA B.subtilis ortholog	0.436087
CAC2849	Proline/glycine betaine ABC-type transport system, permease component fused to periplasmic component	0.100598
CAC2850	Proline/glycine betaine ABC-type transport system, ATPase component	0.112204
CAC2851	GntR/FadR-family transcriptional regulator fused to conserved membrane protein (YHCF B.subtilis homolog)	2.49189
CAC2859	Stage III sporulation protein D, SpoIIID	0.259142
CAC2860	hypothetical protein CAC2860	0.245902
CAC2891	Fusion of alpha-glucosidase (family 31 glycosyl hydrolase) and glycosidase (TreA/MalS family)	3.45626
CAC2906	Spore coat protein cotS related	0.132733
CAC2956	PTS system enzyme IIC component (galactitol/fructose specific)	6.76813
CAC2957	PTS system IIB component (galactitol/fructose specific)	7.93191
CAC2958	PTS system enzyme IIBC component (galactitol/fructose specific)	4.62218
CAC2959	galactokinase	13.1984
CAC2960	UDP-galactose 4-epimerase	5.76
CAC2961	galactose-1-phosphate uridylyltransferase	2.00668
CAC2963	6-Phospho-Beta-D-Galactosidase	2.38436
CAC2964	PTS system lactose-specific enzyme IIBC	4.65538
CAC2965	PTS system lactose-specific enzyme IIA	12.6228
CAC2981	Mannose-1-phosphate guanyltransferase (pyrophosphorylase domain and phosphomannomutase domain)	2.17756
CAC3010	ATP-dependent RNA helicase (superfamily II), YDBR B.subtilis ortholog	0.385387
CAC3020	bifunctional ornithine acetyltransferase/N-acetylglutamate synthase protein	2.01385
CAC3035	HAD superfamily hydrolase	0.452611
CAC3037	Catabolite control protein, LacI family transcriptional regulator	2.01535
CAC3039	Hypothetical secreted protein	0.369761
CAC3081	Spore-cortex-lytic enzyme, SLEB	0.274736
CAC3086	Protein containing cell adhesion domain	2.1479
CAC3087	Phosphoenolpyruvate-protein kinase (PTS system enzyme I)	0.32301
CAC3130	50S ribosomal protein L2	2.75754
CAC3157	tryptophan synthase subunit alpha	16.9993
CAC3158	tryptophan synthase subunit beta	18.8948
CAC3159	Phosphoribosylanthranilate isomerase	21.3041
CAC3160	Indole-3-glycerol phosphate synthase	22.2766
CAC3161	Anthranilate phosphoribosyltransferase	15.1258
CAC3162	Para-aminobenzoate synthase component II	16.0675
CAC3163	anthranilate synthase component I	17.7076
CAC3179	Oligopeptide ABC transporter, periplasmic binding component	0.109557
CAC3180	Oligopeptide ABC transporter, permease component	0.254154
CAC3181	Oligopeptide ABC transporter, permease component	0.326183
CAC3190	ATP:guanido phosphotransferase	2.06234
CAC3216	Transcription-repair coupling factor, MFD (superfamily II helicase )	2.34668
CAC3272	Possible surface protein, responsible for cell interaction; contains cell adhesion domain and ChW-repeats	4.33025
CAC3276	ribonucleotide-diphosphate reductase subunit beta	0.227051
CAC3277	ribonucleotide-diphosphate reductase subunit alpha	0.365896
CAC3278	Uncharacterized protein, containing cell adhesion domain and ChW-repeats	0.453668
CAC3312	hypothetical protein CAC3312	0.297044
CAC3314	Nitroreductase family protein	0.373896
CAC3319	Signal transduction histidine kinase	3.95034
CAC3320	Predicted secreted protein homolog of yjcM/yhbB B.subtilis	2.94167
CAC3321	hypothetical protein CAC3321	2.04454
CAC3325	Periplasmic amino acid binding protein	0.263933
CAC3326	Amino acid ABC-type transporter, permease component	0.253064
CAC3327	Amino acid ABC-type transporter, ATPase component	0.294403
CAC3388	Methyl-accepting chemotaxis protein	0.361004
CAC3397	Membrane associated methyl-accepting chemotaxis protein (with HAMP domain)	2.95749
CAC3410	HD-GYP domain (HD superfamily hydrolase)	0.308139
CAC3422	Sugar:proton symporter (possible xylulose)	8.37825
CAC3423	Acetyltransferase (ribosomal protein N-acetylase subfamily)	5.66282
CAC3425	PTS system, (possibly glucose-specific) IIBC component	24.9708
CAC3426	6-phospho-alpha-glucosidase	5.37164
CAC3427	PTS system, (possibly glucose-specific) IIA component	2.11966
CAC3451	Sugar/Na+(H+) simporter	52.8919
CAC3452	Beta-xylosidase, family 43 glycosyl hydrolase	43.2248
CAC3484	Short-chain alcohol dehydrogenase family protein	0.279895
CAC3486	Multimeric flavodoxin WrbA family protein	0.238902
CAC3497	hypothetical protein CAC3497	17.2074
CAC3498	Fructoselysine kinase	27.37
CAC3499	endonuclease	26.2539
CAC3500	anaerobic C4-dicarboxylate transporter	13.6135
CAC3510	Membrane associated methyl-accepting chemotaxis protein (with HAMP domain)	0.4912
CAC3511	Membrane associated methyl-accepting chemotaxis protein with HAMP domain	0.391979
CAC3513	hypothetical protein CAC3513	0.467832
CAC3526	FMN-binding protein	0.340206
CAC3527	Ferredoxin	0.323613
CAC3542	hypothetical protein CAC3542	0.474163
CAC3543	Predicted membrane protein	0.42452
CAC3550	Na+ ABC transporter, NATB	2.32313
CAC3551	Na+ ABC transporter (ATP-binding protein), NATA	2.39795
CAC3556	Probable S-layer protein	0.470544
CAC3558	Probable S-layer protein	0.408777
CAC3583	Predicted permease	0.478346
CAC3584	Predicted permease	0.426292
CAC3585	ABC-type transporter, ATPase component	0.43897
CAC3589	Uncharacterized conserved membrane protein, YHGE B.subtilis ortholog	0.3478
CAC3604	Dihydroxyacid dehydratase	12.4644
CAC3605	High affinity gluconate/L-idonate permease	10.3037
CAC3617	Uncharacterized membrane protein, YHAG B.subtilis homolog	3.58788
CAC3621	Ferredoxin	0.462479
CAC3622	Possible subunit of benzoyl-CoA reductase/2-hydroxyglutaryl-CoA dehydratase	6.21511
CAC3623	Activator of 2-hydroxyglutaryl-CoA dehydratase (HSP70-class ATPase domain)	5.09011
CAC3624	6-pyruvoyl-tetrahydropterin synthase	4.87842
CAC3625	Fe-S oxidoreductase of MoaA family	5.61198
CAC3626	GTP cyclohydrolase I	2.5392
CAC3633	hypothetical protein CAC3633	2.07684
CAC3641	Oligopeptide ABC transporter, ATPase component	0.471009
CAC3649	Possible stage V sporulation protein T, transcriptional regulator AbrB homolog	0.388904
CAC3664	Predicted flavodoxin	0.181508
CAC3665	Alpha/beta superfamily hydrolase	0.183834
CAC3668	MDR-type permease	0.486199
CAC3669	Transcriptional regulator, MarR/EmrR family	0.355806
CAC3670	Sugar permease	95.2677
CAC3671	ABC-type sugar transport system, permease component	158.28
CAC3672	ABC-type sugar transport system, periplasmic sugar-binding component	98.7179
CAC3676	hypothetical protein CAC3676	0.322427
CAC3682	potassium-transporting ATPase subunit A	0.387832
CAC3688	Membrane-associated methyl-accepting chemotaxis protein with HAMP domain	0.276212
CAC3689	Uncharacterized conserved protein, phnB family	3.82682
CAC3739	50S ribosomal protein L34	0.454656
CAP0019	spore germination protein, GRKC	0.37925
CAP0034	rhodanese-like domain-containing protein [NP_149198.1;CAP0034;CAP0034;1116039;15004738;NP_149198.1;NP_149198]	0.491513
CAP0047	sulphohydrolase/glycosulfatase, Zn-dependent hydrolase	2.55417
CAP0054	xylanase/chitin deacetylase family protein	3.11526
CAP0058	rare lipoprotein A RLPA releated protein	0.35148
CAP0066	mannose-specific phosphotransferase system component IIAB [NP_149230.1;ptna;ptna;CAP0066;1116071;15004770;NP_149230.1;NP_149230]	32.7881
CAP0067	mannose/fructose-specific phosphotransferase system component IIC	31.7514
CAP0068	mannose-specific phosphotransferase system component IID	35.6108
CAP0069	hypothetical protein	24.0717
CAP0070	HAD phosphatase superfamily protein	0.443133
CAP0072	hypothetical protein	0.260812
CAP0073	ABC ATPase containing transporter [NP_149237.1;CAP0073;CAP0073;1116078;15004777;NP_149237.1;NP_149237]	0.486547
CAP0074	hypothetical protein	0.468917
CAP0087	TetR/AcrR family transcriptional regulator	0.317802
CAP0088	3-oxoacyl-acyl-carrier protein synthase	0.286448
CAP0098	alpha-amylase	235.534
CAP0102	hypothetical protein	4.62907
CAP0114	glycosyl hydrolase	6.16722
CAP0115	endo-1,4-beta-xylanase	5.96598
CAP0124	MDR-like permease	0.464432
CAP0129	glycogen-binding regulatory subunit of S/T protein phosphatase I	0.193976
CAP0141	periplasmic hydrogenase small subunit, dehydrogenase [NP_149304.1;mbhs;mbhs;CAP0141;1116146;15004844;NP_149304.1;NP_149304]	0.0798393
CAP0142	periplasmic hydrogenase large subunit, dehydrogenase [NP_149305.1;mbhl;mbhl;CAP0142;1116147;15004845;NP_149305.1;NP_149305]	0.280149
CAP0143	hydrogenase maturation protease delta subunit, HyaD-like [NP_149306.1;CAP0143;CAP0143;1116148;15004846;NP_149306.1;NP_149306]	0.199961
CAP0144	steroid-binding protein [NP_149307.1;CAP0144;CAP0144;1116149;15004847;NP_149307.1;NP_149307]	0.216794
CAP0145	hypothetical protein	0.274462
CAP0160	cell-adhesion domain-containing protein	2.47629
CAP0162	bifunctional acetaldehyde-CoA/alcohol dehydrogenase	0.275178
CAP0163	butyrate-acetoacetate COA-transferase subunit A	0.296066
CAP0164	butyrate-acetoacetate COA-transferase subunit B	0.270959

## Sheet: L
Gene locus	Product_Name	Fold_change(ccpA_L vs. 824_L)
CAC0015	D-3-phosphoglycerate dehydrogenase	0.451108
CAC0046	Hypothetical protein, CF-2 family	2.11359
CAC0047	Uncharacterized small conserved protein, homolog of yfjA/yukE B.subtilis	2.00259
CAC0061	Phage-related protein, gp16	2.18906
CAC0063	hypothetical protein CAC0063	2.02247
CAC0064	hypothetical protein CAC0064	2.14062
CAC0065	hypothetical protein CAC0065	2.28743
CAC0086	Muconate cycloisomerase related protein, ortholog of YKGB B.subtilis	6.27239
CAC0087	Predicted Co/Zn/Cd cation transporter	3.12873
CAC0091	ketol-acid reductoisomerase	0.316239
CAC0102	O-acetylhomoserine sulfhydrylase	0.315824
CAC0103	Adenylylsulfate kinase	0.299214
CAC0104	adenylylsulfate reductase	0.244286
CAC0105	Ferredoxin	0.206104
CAC0106	ABC-type probable sulfate transporter, periplasmic binding protein	0.168333
CAC0107	ABC-type sulfate transporter, ATPase component	0.110264
CAC0108	ABC-type probable sulfate transporter, permease protein	0.101865
CAC0109	sulfate adenylyltransferase subunit 2	0.171692
CAC0110	GTPase, sulfate adenylate transferase subunit 1	0.175435
CAC0118	Chemotaxis protein cheA	2.71984
CAC0119	Chemotaxis protein cheW	2.00552
CAC0148	Predicted enzyme with TIM-barrel fold	0.416267
CAC0149	hypothetical protein CAC0149	14.5167
CAC0154	PTS system, mannitol-specific IIBC component (gene MtlA)	18.2333
CAC0155	Putative regulator of the PTS system for mannitol (gene MltR)	20.2966
CAC0156	PTS system, mannitol-specific IIA domain (Ntr-type) (gene MltF)	9.50619
CAC0157	mannitol-1-phosphate 5-dehydrogenase	9.35364
CAC0164	ABC transporter, ATP binding-protein	17.0154
CAC0165	Predicted ABC transporter, permease component	13.9369
CAC0189	Similar to transcriptional regulator, GntR family	0.500476
CAC0199	hypothetical protein CAC0199	0.473395
CAC0200	Uncharacterized membrane protein	0.192804
CAC0213	Protein containing LysM motif repeat	0.169629
CAC0231	Transcripcional regulator of sugar metabolism	13.9808
CAC0232	1-phosphofructokinase (fructoso 1-phosphate kinase)	18.3728
CAC0233	PTS system, IIA component	19.0014
CAC0234	PTS system, fructoso-specific IIBC component	9.71466
CAC0244	Integral membrane protein (permease)	0.234586
CAC0245	ABC transporter ATP-binding protein	0.267146
CAC0246	Conserved membrane protein, predicted permease	0.316089
CAC0267	L-lactate dehydrogenase	0.219149
CAC0276	Uncharacterized possible metal-binding protein	2.34173
CAC0310	Regulators of stationary/sporulation gene expression, abrB B.subtilis ortholog	0.138672
CAC0331	Uncharacterized membrane protein, homolog of YPAA B.subtilis	0.487541
CAC0332	Beta-mannanase	2.92603
CAC0356	hypothetical protein CAC0356	4.62095
CAC0357	Permease of the Na:galactoside symporter family	2.80775
CAC0358	Predicted xylanase/chitin deacetylase	4.16311
CAC0359	Similar to yteR (Bacilus subtilis)	14.6916
CAC0382	Possible transcriptional regulator of levanase operon, AAA-ATPase domain (NtrC family), fused to 2 BglG-like domains, ortholog of B.subtilis levR	2.61963
CAC0383	PTS cellobiose-specific component IIA	12.0374
CAC0384	PTS system, cellobiose-specific component BII	13.9435
CAC0385	Beta-glucosidase	10.2421
CAC0386	PTS cellobiose-specific component IIC	9.44707
CAC0387	hypothetical protein CAC0387	10.1702
CAC0388	hypothetical protein CAC0388	2.46056
CAC0389	hypothetical protein CAC0389	0.368713
CAC0390	Cystathionine gamma-synthase	0.320951
CAC0391	Cystathionine beta-lyase	0.446941
CAC0392	Peptodoglycan-binding domain	2.02449
CAC0398	Uncharacterized small conserved protein, homolog of YUKE/YFJA B.subtilis	0.428688
CAC0400	Hypothetical protein, CF-19 family	0.362234
CAC0421	Uncharacterized membrane protein	0.34882
CAC0422	Transcriptional antiterminator licT	8.34617
CAC0423	Fusion: PTS system, beta-glucosides specific IIABC component	5.26054
CAC0424	Fructokinase	5.03636
CAC0425	Sucrase-6-phosphate hydrolase (gene sacA)	2.17485
CAC0433	Methyl-accepting chemotaxis protein	2.55434
CAC0434	2-C-methyl-D-erythritol 2,4-cyclodiphosphate synthase	3.88603
CAC0435	hypothetical protein CAC0435	8.20259
CAC0443	Methyl-accepting chemotaxis protein	15.2185
CAC0444	Na/H antiporter (napA)	3.00999
CAC0447	FeoA protein, involved in Fe2+ transport	0.33009
CAC0448	Ferrous iron transport protein B (feoB-2)	0.255742
CAC0449	hypothetical protein CAC0449	0.345036
CAC0469	Spore maturation protein A (gene spmA)	0.497348
CAC0470	Spore maturation protein B (gene spmB)	0.385822
CAC0532	PTS system, arbutin-like IIBC component	16.0808
CAC0533	Maltose-6'-phosphate glucosidase (glvA)	16.7681
CAC0539	Beta-mannanase ManB, contains ChW-repeats	0.136582
CAC0540	Beta-mannanase ManB-like enzyme, contains ChW-repeats	0.129406
CAC0545	Uncharacterized small protein, homolog of Treponema (6136517)	0.483131
CAC0546	Uncharacterized membrane protein, homolog of Methanobacterium (2621593)	0.457139
CAC0567	Putative methyltransferase	0.377278
CAC0569	SACPA operon antiterminator (sacT)	2.70912
CAC0570	PTS enzyme II, ABC component	0.195075
CAC0579	Serine protein kinase (prkA protein), P-loop containing	0.100532
CAC0580	hypothetical protein CAC0580	0.231494
CAC0581	Stage V sporulation protein R	0.209343
CAC0587	flavodoxin	0.167974
CAC0588	hypothetical protein CAC0588	0.189559
CAC0610	hypothetical protein CAC0610	0.191047
CAC0611	Predicted membrane protein, YohK family	0.170224
CAC0612	Predicted membrane protein YohJ family	0.163387
CAC0623	hypothetical protein CAC0623	0.113027
CAC0624	hypothetical protein CAC0624	0.0749869
CAC0626	tryptophanyl-tRNA synthetase	0.368066
CAC0634	Predicted membrane protein	0.488538
CAC0643	Putative spore germination protein	0.458409
CAC0656	Predicted transposase (3' fragment)	0.484057
CAC0662	Sugar ABC transporter, periplasmic sugar-bindind protein	0.440034
CAC0663	hypothetical protein CAC0663	0.4584
CAC0665	ABC-type sugar transport system, permease component	0.472899
CAC0669	hypothetical protein CAC0669	0.315603
CAC0687	Serine acetyltransferase	0.468509
CAC0692	glucuronate isomerase	3.07684
CAC0694	Permease of the Na+: galactoside symporter family	4.13895
CAC0695	altronate oxidoreductase	3.18124
CAC0696	Putative altronate dehydratase	2.13383
CAC0697	Galactose mutarotase related enzyme	6.22638
CAC0706	Endo-1,4-beta glucanase (fused to two ricin-B-like domains)	7.4217
CAC0707	RNA polymerase factor sigma-54	7.03337
CAC0718	Ortholog ycnD B.subtilis, nitroreductase	0.424185
CAC0737	glutamate dehydrogenase	0.292167
CAC0743	6-phospho-beta-glucosidase	3.16325
CAC0744	Na+/H+ antiporter, ortholog YQKI B.subtilis	0.444703
CAC0751	Permease	0.475418
CAC0765	Fe-S oxidoreductase	2.77117
CAC0766	Predicted transcriptional regulator (MerR family)	2.38306
CAC0787	Uncharacterized conserved protein, repeats	0.450963
CAC0788	Ferrichrome transport permease	0.236537
CAC0789	permease	0.0937719
CAC0790	Ferrichrome-binding periplasmic proteinl, fhuD	0.0518246
CAC0791	Ferrichrome ABC transporter, ATP-binding protein, fhuC	0.0493976
CAC0794	Nucleoside-diphosphate-sugar epimerase (UDP-glucose 4-epimerase)	0.482661
CAC0808	Hydrogenase expression factor (hybG)	0.414099
CAC0809	Hydrogenase formation factor (hypE)	0.3227
CAC0843	Ribonuclease precursor (barnase), secreted.	0.214396
CAC0844	Barstar-like protein ribonuclease (barnase) inhibitor	0.121785
CAC0846	Hypothetical protein, CF-29 family	0.338052
CAC0882	Predicted membrane protein, hemolysin III homolog	0.431089
CAC0892	3-deoxy-7-phosphoheptulonate synthase	0.434891
CAC0909	Methyl-accepting chemotaxis protein, contain HAMP domain	0.410503
CAC0929	SAM-dependent methyltransferase	0.174937
CAC0930	Cystathionine gamma-synthase	0.112147
CAC0931	Cysteine synthase	0.110909
CAC0932	hypothetical protein CAC0932	0.272847
CAC0952	hypothetical protein CAC0952	0.0838028
CAC0970	Isopropylmalate synthase	0.431101
CAC0984	ABC transporter, ATP-binding protein	0.362238
CAC0985	ABC transporter, permease component	0.295961
CAC0986	Lipoprotein, attached to the cytoplasmic membrane, NLPA family	0.299877
CAC1012	Uncharacterized membrane protein, homolog of YNGA/YWCD B.suntilis	1.99873
CAC1029	FeoA-like protein, involved in iron transport	0.210112
CAC1030	FeoA-like protein, involved in iron transport	0.174038
CAC1031	FeoB-like GTPase, responsible for iron uptake	0.0988844
CAC1032	Predicted transcriptional regulator	0.0850788
CAC1075	Beta-glucosidase family protein	6.96145
CAC1079	Uncharacterized protein, related to enterotoxins of other Clostridiales	5.29243
CAC1080	Uncharacterized protein, probably surface-located	12.4958
CAC1081	Uncharacterized protein, probably surface-located	8.52249
CAC1084	Beta-glucosidase family protein	16.1325
CAC1085	alpha-xylosidase YicI	14.0244
CAC1086	Transcriptional regulators of NagC/XylR family	10.8323
CAC1093	Hypothetical secreted protein	0.22916
CAC1104	hypothetical protein CAC1104	3.31743
CAC1105	hypothetical protein CAC1105	3.52318
CAC1106	hypothetical protein CAC1106	3.57476
CAC1107	Hypothetical protein, CF-36 family	3.06489
CAC1108	Lyc gene autolisin (1,4-bets-N-acetylmuramidase), family 25 of glycosyl hydrolase; peptodoglycan-binding domain	3.35303
CAC1109	Hypothetical protein, CF-8 family	3.59386
CAC1110	Integrase/recombinase (xerC/xerD family); CF-10 family	3.28751
CAC1111	Hypothetical protein, CF-10 family	3.57269
CAC1112	Hypothetical protein, CF-11 family	3.37855
CAC1113	hypothetical protein CAC1113	3.8488
CAC1114	hypothetical protein CAC1114	3.72593
CAC1115	hypothetical protein CAC1115	4.01371
CAC1116	hypothetical protein CAC1116	3.71156
CAC1117	hypothetical protein CAC1117	3.63309
CAC1118	Phage related protein	3.79654
CAC1119	hypothetical protein CAC1119	4.08503
CAC1120	Phage-related protein, YqbO B.subtilis homolog	3.74982
CAC1123	hypothetical protein CAC1123	2.92894
CAC1124	hypothetical protein CAC1124	3.02679
CAC1125	hypothetical protein CAC1125	3.79346
CAC1126	hypothetical protein CAC1126	3.78221
CAC1127	hypothetical protein CAC1127	3.80365
CAC1128	hypothetical protein CAC1128	4.37292
CAC1129	hypothetical protein CAC1129	5.03868
CAC1130	hypothetical protein CAC1130	4.0201
CAC1131	hypothetical protein CAC1131	4.29432
CAC1132	hypothetical protein CAC1132	4.38353
CAC1133	Phage related protein, YonE B.subtilis homolog	4.78755
CAC1134	Phage related protein, YonF B.subtilis homolog	4.64437
CAC1135	hypothetical protein CAC1135	4.60047
CAC1136	Phage related protein, YonJ B.subtilis homolog	3.39109
CAC1137	hypothetical protein CAC1137	3.25246
CAC1138	hypothetical protein CAC1138	2.85428
CAC1139	Phage related protein, YonO B.subtilis homolog	2.23749
CAC1140	hypothetical protein CAC1140	2.37849
CAC1141	hypothetical protein CAC1141	2.603
CAC1142	ATP-dependent DNA helicase, uvrD-like	2.53557
CAC1145	hypothetical protein CAC1145	3.55138
CAC1146	hypothetical protein CAC1146	1.99689
CAC1154	hypothetical protein CAC1154	3.59841
CAC1155	hypothetical protein CAC1155	2.83521
CAC1156	hypothetical protein CAC1156	3.45972
CAC1157	hypothetical protein CAC1157	3.42258
CAC1158	hypothetical protein CAC1158	3.94082
CAC1161	Predicted ATPase of HSP70 class	2.38317
CAC1162	Hypothetical protein, CF-11 family	4.20815
CAC1163	hypothetical protein CAC1163	2.61105
CAC1164	hypothetical protein CAC1164	2.83052
CAC1165	hypothetical protein CAC1165	2.88839
CAC1166	hypothetical protein CAC1166	2.60771
CAC1167	hypothetical protein CAC1167	2.4377
CAC1168	hypothetical protein CAC1168	2.99751
CAC1175	Hypothetical protein, CF-35 family	2.23814
CAC1176	hypothetical protein CAC1176	3.35541
CAC1177	hypothetical protein CAC1177	3.00037
CAC1178	hypothetical protein CAC1178	3.3386
CAC1179	hypothetical protein CAC1179	3.74445
CAC1180	Predicted membrane protein	3.44137
CAC1181	Phage related protein, YorF B.subtilis homolog	3.25202
CAC1182	Phage related protein, YorG B.subtilis homolog	3.87333
CAC1183	hypothetical protein CAC1183	3.48109
CAC1184	hypothetical protein CAC1184	3.08242
CAC1190	Predicted Fe-S-cluster redox enzyme, YLON B.subtilis homolog	3.64987
CAC1191	hypothetical protein CAC1191	4.0789
CAC1192	Phage replicative DNA helicase, YorI B.subtilis homolog	2.7929
CAC1193	hypothetical protein CAC1193	2.72694
CAC1195	NAD-dependent DNA ligase LigA	2.55054
CAC1198	Single-stranded-DNA-specific exonuclease (recJ)	2.01725
CAC1200	Similar to phospho-adenylylsulfate sulfotransferase	4.06011
CAC1201	hypothetical protein CAC1201	2.69028
CAC1202	hypothetical protein CAC1202	4.53515
CAC1205	hypothetical protein CAC1205	2.97792
CAC1206	Predicted membrane protein	3.39439
CAC1207	hypothetical protein CAC1207	2.20119
CAC1208	hypothetical protein CAC1208	3.61091
CAC1209	anaerobic ribonucleoside triphosphate reductase	2.94789
CAC1210	Deoxyuridine 5'triphosphate nucleotidohydrolase (DUPTase)	3.36944
CAC1211	hypothetical protein CAC1211	3.5432
CAC1212	hypothetical protein CAC1212	2.54534
CAC1213	Predicted membrane protein	4.01477
CAC1216	hypothetical protein CAC1216	2.9163
CAC1217	Guanylate kinase (P-loop type)	4.23519
CAC1218	Phage related protein, YorS B.subtilis homolog	4.11285
CAC1219	hypothetical protein CAC1219	4.53923
CAC1220	hypothetical protein CAC1220	4.163
CAC1221	hypothetical protein CAC1221	3.7576
CAC1222	DNA-methyltransferase (cytosine-specific)	4.32125
CAC1223	DNA Polymerase III Alpha chain (dnaE)	3.78759
CAC1224	hypothetical protein CAC1224	4.51408
CAC1225	hypothetical protein CAC1225	3.17294
CAC1226	RNA polymerase sigma factor	3.05753
CAC1227	hypothetical protein CAC1227	2.85127
CAC1231	Predicted dehydrogenase, YULF B.subtilis ortholog	4.22057
CAC1232	Predicted lytic murein transglycosylase (N-term. LysM motif repeat domain)	20.442
CAC1252	Possible membrane metalloendopeptidase	0.430588
CAC1269	Cation transport ATPase	2.19559
CAC1270	hypothetical protein CAC1270	2.11324
CAC1280	heat-inducible transcription repressor	0.310184
CAC1281	Molecular chaperone GrpE	0.316605
CAC1282	molecular chaperone DnaK	0.350863
CAC1283	Molecular chaperones DnaJ (HSP40 family)	0.402056
CAC1298	Uncharacterized protein, related to B.subtilis spore coat protein COTS	0.245782
CAC1302	Predicted SAM-dependent methyltransferase	2.02381
CAC1318	hypothetical protein CAC1318	2.13358
CAC1319	Glycerol uptake facilitator protein, GLPF	32.084
CAC1320	Glycerol-3-phosphate responsive antiterminator (mRNA-binding), GLPP	14.1864
CAC1321	glycerol kinase	30.4248
CAC1322	Glycerol-3-phosphate dehydrogenase, GLPA	2.90463
CAC1323	NAD(FAD)-dependent dehydrogenase	4.78987
CAC1324	Uncharacterized predected metal-binding protein	4.59155
CAC1325	Uncharacterized conserved protein, YitT (B.subtilis) family	0.407316
CAC1326	Uncharacterized protein homolog T.maritima (4980675)	0.452451
CAC1339	Possible sugar-proton symporter	43.2841
CAC1344	Sugar kinase, possible xylulose kinase	12.1518
CAC1345	D-xylose-proton symporter	70.2027
CAC1346	L-arabinose isomerase	39.1563
CAC1347	putative translaldolase	4.6888
CAC1348	Transketolase, TKT	3.69284
CAC1349	Aldose-1-epimerase	4.16043
CAC1351	Periplasmic sugar-binding protein	0.300376
CAC1352	Membrane associated chemotaxis sensory transducer protein (MSP domain and HAMP domain)	0.314494
CAC1353	Phosphotransferase system IIC component, possibly N-acetylglucosamine-specific	0.0680771
CAC1354	Phosphotransferase system IIA component	0.439583
CAC1357	Uncharacterized predicted metal-binding protein	0.447966
CAC1390	phosphoribosylaminoimidazole carboxylase catalytic subunit	3.10703
CAC1391	phosphoribosylaminoimidazole-succinocarboxamide synthase	3.68427
CAC1392	amidophosphoribosyltransferase	4.45365
CAC1393	phosphoribosylaminoimidazole synthetase	4.26574
CAC1394	phosphoribosylglycinamide formyltransferase	3.46746
CAC1395	bifunctional phosphoribosylaminoimidazolecarboxamide formyltransferase/IMP cyclohydrolase	3.19006
CAC1396	phosphoribosylamine--glycine ligase	2.26224
CAC1405	Beta-glucosidase	2.76192
CAC1406	Transcriptional antiterminator (BglG family)	28.7697
CAC1407	PTS system, beta-glucosides-specific IIABC component	24.3891
CAC1408	Phospho-beta-glucosidase	2.08656
CAC1453	Periplasmic fructose-binding protein component of signal transduction system LevT	4.10992
CAC1454	Membrane associated histidine kinase-like ATPase	4.39216
CAC1456	periplasmic fructose-binding protein component of signal transduction system LevQ	2.81673
CAC1457	PTS system, fructose(mannose)-specific IIA component	6.50554
CAC1458	PTS system, fructose(mannose)-specific IIB	6.26652
CAC1459	PTS system, fructose(mannose)-specific IIC	4.05013
CAC1460	PTS system, fructose(mannose)-specific IID	3.44321
CAC1461	Predicted membrane protein	4.29432
CAC1462	Levanase/invertase	5.3117
CAC1463	Predicted transcriptional regulator	7.63673
CAC1472	Amino acid permease	0.482074
CAC1477	hypothetical protein CAC1477	0.427234
CAC1478	30S ribosomal protein S4	0.236245
CAC1529	Alpha-L-arabinofuranosidase II precursor	9.98152
CAC1530	Sugar-proton symporter, possibly for arabinosides	15.2724
CAC1531	hypothetical protein CAC1531	4.33759
CAC1541	Hypothetical protein, CF-36 family	0.454402
CAC1547	Thioredoxin, trx	0.318687
CAC1548	Thioredoxin reductase	0.347796
CAC1549	Glutathione peroxidase	0.398549
CAC1556	Chitinase family protein	2.60397
CAC1570	Glutathione peroxidase	0.415291
CAC1571	Glutathione peroxidase	0.429187
CAC1609	Zn-finger containing protein	0.472338
CAC1610	Branched-chain amino acid permease	0.395206
CAC1653	Predicted glycosyltransferase involved in cell wall biogenesis	0.477974
CAC1655	bifunctional enzyme phosphoribosylformylglycinamidine (FGAM) synthase (synthetase domain/glutamine amidotransferase domain)	2.1911
CAC1659	Predicted membrane protein	10.0463
CAC1660	butyrate kinase	4.91947
CAC1669	Carbon starvation protein	4.02434
CAC1696	sporulation sigma factor SigG	0.378473
CAC1697	Uncharacterized conserved protein, YMXH B.subtilis homolog	0.34182
CAC1765	ATPase, possible competence protein ComM	0.360843
CAC1780	nicotinate phosphoribosyltransferase	2.07083
CAC1781	Predicted nucleotidyltransferase	2.02104
CAC1782	NAD synthetase	2.00652
CAC1825	homoserine O-succinyltransferase	0.351381
CAC1826	hypothetical protein CAC1826	0.337256
CAC1860	hypothetical protein CAC1860	0.381984
CAC1871	FtsK-like DNA segregation ATPase, YDCQ B.subtilis ortholog	2.47539
CAC1875	Hypothetical protein, CF-36 family	3.14992
CAC1876	N-acetylmuramidase, autolytic enzyme, family 25 of glycosyl hydrolase ; peptodoglycan-binding domain	6.1193
CAC1885	hypothetical protein CAC1885	3.01959
CAC1886	Uncharacterized phage related protein	3.64464
CAC1887	hypothetical protein CAC1887	6.22969
CAC1888	Uncharacterized phage related protein	7.14508
CAC1889	Uncharacterized phage related protein	5.71787
CAC1890	Phage related protein, possible DNA packing	6.26794
CAC1892	hypothetical protein CAC1892	8.10585
CAC1893	ClpP family serine protease, possible phage related	8.14004
CAC1894	Phage-related, head portal protein	8.29627
CAC1895	Phage terminase-like protein, large subunit	2.82984
CAC1896	Phage terminase-like protein, small subunit	4.25445
CAC1897	Phage-related, Zn finger domain containing protein	2.38298
CAC1898	hypothetical protein CAC1898	2.32008
CAC1905	hypothetical protein CAC1905	2.49586
CAC1906	hypothetical protein CAC1906	2.98278
CAC1921	hypothetical protein CAC1921	0.333737
CAC1941	Transcription regulator AbrB	2.79144
CAC1942	hypothetical protein CAC1942	3.69789
CAC1944	hypothetical protein CAC1944	2.07214
CAC1945	Phage related anti-repressor protein	3.07486
CAC1966	Surface-layer related glycoprotein	2.25983
CAC2003	Predicted permease	4.51248
CAC2004	Siderophore/Surfactin synthetase related protein	4.24729
CAC2005	Siderophore/Surfactin synthetase related protein	4.46506
CAC2006	Enzyme of siderophore/surfactin biosynthesis	4.37673
CAC2007	Predicted glycosyltransferase	5.00746
CAC2008	3-oxoacyl-(acyl-carrier-protein) synthase	5.36115
CAC2009	3-Hydroxyacyl-CoA dehydrogenase	5.16584
CAC2010	Predicted Fe-S oxidoreductase	5.64273
CAC2011	Possible 3-oxoacyl-	4.59375
CAC2012	Enoyl-CoA hydratase	5.53746
CAC2013	hypothetical protein CAC2013	5.28864
CAC2014	Predicted esterase	5.00999
CAC2015	hypothetical protein CAC2015	4.53286
CAC2016	Enoyl-CoA hydratase	4.7304
CAC2017	Acyl carrier protein	4.73893
CAC2018	Aldehyde:ferredoxin oxidoreductase	4.37904
CAC2019	Malonyl CoA-acyl carrier protein transacylase	3.97906
CAC2020	Molybdopterin biosynthesis enzyme, MoeA, fused to molibdopterin-binding domain	9.80488
CAC2021	Molybdopterin biosynthesis enzyme, MoeA (short form)	14.829
CAC2022	Molybdopterin biosynthesis enzyme, moaB	3.50777
CAC2023	Membrane protein, related to copy number protein COP from Clostridium perfringens plasmid pIP404 (GI:116928)	3.09944
CAC2024	Phosphatidylglycerophosphate synthase related protein (fragment)	2.89146
CAC2025	hypothetical protein CAC2025	2.68866
CAC2059	Uncharacterized protein, YTFJ Bacillus subtilis ortholog	0.408317
CAC2086	Stage III sporulation protein AH, SpoIIIAH	0.228002
CAC2087	Stage III sporulation protein AG, SpoIIIAG	0.310855
CAC2088	Stage III sporulation protein AF, SpoIIIAF	0.304945
CAC2089	Stage III sporulation protein AE, SpoIIIAE	0.42318
CAC2090	Stage III sporulation protein AD, SpoIIIAD	0.369259
CAC2091	Stage III sporulation protein AC, SpoIIIAC	0.428897
CAC2092	stage III sporulation protein SpoAB	0.41832
CAC2093	Stage III sporulation protein AA, SpoIIIAA	0.35173
CAC2137	Cation transport P-type ATPase	0.444066
CAC2172	Predicted glycosyltransferase	0.393913
CAC2173	Glycosyltransferase	0.4977
CAC2188	Protein containing a domain related to multimeric flavodoxin WrbA family	2.19511
CAC2226	Enzyme of ILVE/PABC family (branched-chain amino acid aminotransferase/4-amino-4-deoxychorismate lyase)	2.99512
CAC2227	Phosphoserine phosphatase family enzyme	2.21756
CAC2235	Cysteine synthase/cystathionine beta-synthase, CysK	0.458491
CAC2237	glucose-1-phosphate adenylyltransferase	0.371334
CAC2238	ADP-glucose pyrophosphorylase	0.345687
CAC2239	Glycogen synthase, glgA	0.394889
CAC2240	Protein shares with cyclomaltodextrin glucanotransferase C-terminal domain	0.438864
CAC2252	Alpha-glucosidase fused to unknown alpha-amylase C-terminal. domain	28.3597
CAC2257	hypothetical protein CAC2257	2.73218
CAC2258	hypothetical protein CAC2258	4.31842
CAC2259	Predicted transcriptional regulator of MarR-family	3.17322
CAC2365	Small acid-soluble spore protein	0.23813
CAC2383	Predicted xylanase/chitin deacetylase	0.0314587
CAC2402	TPR repeats containing protein	0.35682
CAC2416	Uncharacterized protein, ErfK family; contains peptidoglycan-binding domain	0.296449
CAC2420	Methyl-accepting chemotaxis protein	2.18452
CAC2498	Carbon monoxide dehydrogenase, catalytic subunit (cooS)	0.284189
CAC2510	Predicted membrane protein	2.11009
CAC2512	hypothetical protein CAC2512	8.32177
CAC2514	Beta galactosidase	46.2561
CAC2518	Extracellular neutral metalloprotease, NPRE (fragment or C-term. domain)	0.36881
CAC2534	HD_GYP hydrolase domain fused to HD hydrolase domain	0.444333
CAC2541	Reductase/isomerase/elongation factor common domain	0.347364
CAC2570	Predicted arabinogalactan endo-1,4-beta-galactosidase	6.77019
CAC2602	spermidine synthase	2.2101
CAC2609	hypothetical protein CAC2609	3.10113
CAC2610	L-fucose isomerase related protein	49.0222
CAC2611	hypothetical protein CAC2611	40.4676
CAC2612	Xylulose kinase	30.327
CAC2613	Glucokinase	2.69619
CAC2615	Uncharacterized conserved protein, CotF B.subtilis family	0.189307
CAC2616	Predicted iron-dependent transcription repressor	0.363911
CAC2621	Cell wall hydrolase (autolysin), family 25 of glycosyl hydrolase; peptodoglycan-binding domain	2.02507
CAC2658	Glutamine synthetase type III	2.36012
CAC2666	hypothetical protein CAC2666	0.411672
CAC2688	Alpha/beta superfamily hydrolase (possible chloroperoxidase)	0.0572858
CAC2691	D-lactate dehydrogenase	0.368656
CAC2703	chaperonin GroEL	0.294981
CAC2704	Co-chaperonin GroES, HSP10 family	0.34601
CAC2728	Hypothetical protein, CF-30 family	0.13816
CAC2729	Secreted protein containing SH3 domain homolog	5.68082
CAC2744	Predicted membrane protein	0.492377
CAC2751	Predicted acetyltransferase	0.192823
CAC2752	Uncharacterized membrane protein, YPAA B.subtilis ortholog	0.0489676
CAC2774	Methyl-accepting chemotaxis protein with HAMP domain	15.1566
CAC2782	Predicted permease	0.428328
CAC2783	O-acetylhomoserine sulfhydrylase	0.299334
CAC2791	MoaA/NirJ family Fe-S oxidoreductase	0.304919
CAC2793	Transcriptional regulator, Lrp family (possible nitrite reductase regulator NirD)	0.457771
CAC2794	Transcriptional regulator, Lrp family (possible nitrite reductase regulator NirD)	0.393939
CAC2795	MoaA/NirJ family Fe-S oxidoreductase	0.348241
CAC2796	MoaA/NirJ family Fe-S oxidoreductase	0.324108
CAC2799	Uncharacterized conserved protein, similar to lppY/lpqO of M.tuberculosis	0.250791
CAC2800	CotJC-like protein (GS80 family)	0.312411
CAC2805	Possible selenocysteine lyase (aminotransferase of NifS family)	5.89832
CAC2806	Predicted phosphohydrolase, Icc family	10.1681
CAC2807	Endo-1,3(4)-beta-glucanase family 16	11.1988
CAC2809	Predicted HD superfamily hydrolase	13.6256
CAC2810	Possible glucoamylase (diverged), 15 family	23.7402
CAC2816	Hypothetical protein, CF-17 family	0.480201
CAC2822	TPR-repeat-containing protein	0.0990195
CAC2828	Nudix (MutT) family hydrolase/pyrophosphatase	2.30545
CAC2832	aspartate aminotransferase	2.91116
CAC2833	Uncharacterized conserved protein, YAEG family	180.055
CAC2834	Uncharacterized conserved protein, YHAD family	108.552
CAC2835	Gluconate permease, gntP	143.571
CAC2843	Protein containing aminopeptidase domain (iap family)	0.480763
CAC2849	Proline/glycine betaine ABC-type transport system, permease component fused to periplasmic component	0.278615
CAC2850	Proline/glycine betaine ABC-type transport system, ATPase component	0.239586
CAC2851	GntR/FadR-family transcriptional regulator fused to conserved membrane protein (YHCF B.subtilis homolog)	2.66841
CAC2859	Stage III sporulation protein D, SpoIIID	0.1558
CAC2860	hypothetical protein CAC2860	0.180507
CAC2891	Fusion of alpha-glucosidase (family 31 glycosyl hydrolase) and glycosidase (TreA/MalS family)	6.93851
CAC2906	Spore coat protein cotS related	0.0544981
CAC2910	Spore coat protein cotS related	2.02895
CAC2951	Tagatose-6-phosphate kinase	2.05195
CAC2952	tagatose-bisphosphate aldolase	2.05398
CAC2953	galactose-6-phosphate isomerase subunit LacB	2.6002
CAC2954	galactose-6-phosphate isomerase subunit LacA	2.51183
CAC2955	Lactose phosphotransferase system repressor lacR	2.32696
CAC2956	PTS system enzyme IIC component (galactitol/fructose specific)	7.28458
CAC2957	PTS system IIB component (galactitol/fructose specific)	17.5553
CAC2958	PTS system enzyme IIBC component (galactitol/fructose specific)	5.66362
CAC2959	galactokinase	9.7071
CAC2960	UDP-galactose 4-epimerase	5.32086
CAC2961	galactose-1-phosphate uridylyltransferase	2.03537
CAC2963	6-Phospho-Beta-D-Galactosidase	2.44956
CAC2964	PTS system lactose-specific enzyme IIBC	3.78447
CAC2965	PTS system lactose-specific enzyme IIA	6.67607
CAC2966	Lactose phosphotransferase system repressor lacR	2.04012
CAC2981	Mannose-1-phosphate guanyltransferase (pyrophosphorylase domain and phosphomannomutase domain)	2.27733
CAC3002	Uncharacterized consrved protein, YHJR B.subtilis family	0.338005
CAC3081	Spore-cortex-lytic enzyme, SLEB	0.145712
CAC3085	TPR-repeat-containing protein; Cell-adhesion domain	2.22753
CAC3086	Protein containing cell adhesion domain	2.36794
CAC3102	ABC-type transporter, ATPase component (cobalt transporters subfamily)	2.48176
CAC3103	50S ribosomal protein L17	2.26973
CAC3108	Ribosomal protein L36	2.47541
CAC3109	Translation initiation factor IF-1	2.16841
CAC3110	Ribosomal protein L14E (archaeal/eukaryotic type)	2.01248
CAC3115	50S ribosomal protein L30	2.10606
CAC3117	50S ribosomal protein L18	2.44962
CAC3118	50S ribosomal protein L6	2.09645
CAC3122	50S ribosomal protein L24	2.19109
CAC3156	Uncharacterized conserved protein, YACZ B.subtilis ortholog	0.489793
CAC3157	tryptophan synthase subunit alpha	0.123886
CAC3158	tryptophan synthase subunit beta	0.136841
CAC3159	Phosphoribosylanthranilate isomerase	0.197924
CAC3160	Indole-3-glycerol phosphate synthase	0.228346
CAC3161	Anthranilate phosphoribosyltransferase	0.233041
CAC3162	Para-aminobenzoate synthase component II	0.238316
CAC3163	anthranilate synthase component I	0.225536
CAC3175	hypothetical protein CAC3175	0.470674
CAC3179	Oligopeptide ABC transporter, periplasmic binding component	0.186615
CAC3180	Oligopeptide ABC transporter, permease component	0.318691
CAC3181	Oligopeptide ABC transporter, permease component	0.453068
CAC3182	Oligopeptide ABC transporter, ATPase component	0.452687
CAC3183	Oligopeptide ABC transporter, ATPase component	0.422472
CAC3189	ATPase with chaperone activity clpC, two ATP-binding domain	0.38439
CAC3190	ATP:guanido phosphotransferase	0.408073
CAC3191	Uncharacterized conserved protein, containing ClpE-like Zn-zinger domain; YACH B.subtilis ortholog	0.42107
CAC3192	Transciptional regulator CTSR	0.396097
CAC3216	Transcription-repair coupling factor, MFD (superfamily II helicase )	2.42839
CAC3244	Spore cortex-lytic enzyme, pre-pro-form (diverged form of N-acetylmuramyl-L-alanine amidase); peptidoglycan-binding domain	0.357708
CAC3272	Possible surface protein, responsible for cell interaction; contains cell adhesion domain and ChW-repeats	3.06832
CAC3276	ribonucleotide-diphosphate reductase subunit beta	2.35524
CAC3278	Uncharacterized protein, containing cell adhesion domain and ChW-repeats	0.360156
CAC3312	hypothetical protein CAC3312	0.490856
CAC3314	Nitroreductase family protein	0.295511
CAC3315	heat shock protein 90	0.31412
CAC3318	hypothetical protein CAC3318	0.420094
CAC3319	Signal transduction histidine kinase	3.41525
CAC3320	Predicted secreted protein homolog of yjcM/yhbB B.subtilis	2.81194
CAC3325	Periplasmic amino acid binding protein	0.170167
CAC3326	Amino acid ABC-type transporter, permease component	0.16737
CAC3327	Amino acid ABC-type transporter, ATPase component	0.156239
CAC3397	Membrane associated methyl-accepting chemotaxis protein (with HAMP domain)	3.1341
CAC3410	HD-GYP domain (HD superfamily hydrolase)	0.463091
CAC3422	Sugar:proton symporter (possible xylulose)	9.06621
CAC3423	Acetyltransferase (ribosomal protein N-acetylase subfamily)	6.72225
CAC3425	PTS system, (possibly glucose-specific) IIBC component	24.9756
CAC3426	6-phospho-alpha-glucosidase	4.70412
CAC3451	Sugar/Na+(H+) simporter	113.687
CAC3452	Beta-xylosidase, family 43 glycosyl hydrolase	100.452
CAC3484	Short-chain alcohol dehydrogenase family protein	0.441104
CAC3486	Multimeric flavodoxin WrbA family protein	0.400502
CAC3496	Predicted transcriptional regulator	0.468504
CAC3497	hypothetical protein CAC3497	16.0866
CAC3498	Fructoselysine kinase	19.6965
CAC3499	endonuclease	22.1219
CAC3500	anaerobic C4-dicarboxylate transporter	28.4122
CAC3526	FMN-binding protein	0.398775
CAC3527	Ferredoxin	0.409565
CAC3574	3-ketoacyl-(acyl-carrier-protein) reductase	2.07189
CAC3589	Uncharacterized conserved membrane protein, YHGE B.subtilis ortholog	0.375246
CAC3604	Dihydroxyacid dehydratase	6.06449
CAC3605	High affinity gluconate/L-idonate permease	4.80718
CAC3614	Uncharacterized conserved membrane protein, possible permease	2.08752
CAC3617	Uncharacterized membrane protein, YHAG B.subtilis homolog	0.327393
CAC3641	Oligopeptide ABC transporter, ATPase component	0.449941
CAC3660	Uncharacterized protein, homolog of Desulfovibrio gigas (gi:6978031)	2.18031
CAC3664	Predicted flavodoxin	0.401066
CAC3665	Alpha/beta superfamily hydrolase	0.427413
CAC3668	MDR-type permease	0.360969
CAC3669	Transcriptional regulator, MarR/EmrR family	0.359509
CAC3670	Sugar permease	94.1173
CAC3671	ABC-type sugar transport system, permease component	163.386
CAC3672	ABC-type sugar transport system, periplasmic sugar-binding component	71.2483
CAC3676	hypothetical protein CAC3676	0.460228
CAC3680	K+-transporting ATPase, c chain	0.412311
CAC3681	potassium-transporting ATPase subunit B	0.409777
CAC3682	potassium-transporting ATPase subunit A	0.338937
CAC3686	Metallo-beta-lactamase superfamily hydrolase	0.47974
CAC3688	Membrane-associated methyl-accepting chemotaxis protein with HAMP domain	0.324575
CAC3689	Uncharacterized conserved protein, phnB family	2.56398
CAC3714	Molecular chaperone (small heat shock protein), HSP18	0.365002
CAP0012	pediocin immunity protein, PedB	0.475879
CAP0025	pyruvate decarboxylase	0.441822
CAP0026	hypothetical protein	0.415713
CAP0046	TetR family HTH transcriptional regulator	0.433287
CAP0047	sulphohydrolase/glycosulfatase, Zn-dependent hydrolase	2.90394
CAP0053	xylanase	2.06792
CAP0054	xylanase/chitin deacetylase family protein	6.53709
CAP0066	mannose-specific phosphotransferase system component IIAB [NP_149230.1;ptna;ptna;CAP0066;1116071;15004770;NP_149230.1;NP_149230]	60.0381
CAP0067	mannose/fructose-specific phosphotransferase system component IIC	64.2705
CAP0068	mannose-specific phosphotransferase system component IID	55.3753
CAP0069	hypothetical protein	35.8687
CAP0070	HAD phosphatase superfamily protein	0.3781
CAP0079	TetR/AcrR family transcriptional regulator	0.446999
CAP0087	TetR/AcrR family transcriptional regulator	0.357882
CAP0088	3-oxoacyl-acyl-carrier protein synthase	0.443425
CAP0092	hypothetical protein	0.370284
CAP0098	alpha-amylase	410.69
CAP0114	glycosyl hydrolase	5.5302
CAP0115	endo-1,4-beta-xylanase	4.72437
CAP0124	MDR-like permease	0.465835
CAP0129	glycogen-binding regulatory subunit of S/T protein phosphatase I	0.20061
CAP0141	periplasmic hydrogenase small subunit, dehydrogenase [NP_149304.1;mbhs;mbhs;CAP0141;1116146;15004844;NP_149304.1;NP_149304]	0.0531664
CAP0142	periplasmic hydrogenase large subunit, dehydrogenase [NP_149305.1;mbhl;mbhl;CAP0142;1116147;15004845;NP_149305.1;NP_149305]	0.124537
CAP0143	hydrogenase maturation protease delta subunit, HyaD-like [NP_149306.1;CAP0143;CAP0143;1116148;15004846;NP_149306.1;NP_149306]	0.122104
CAP0144	steroid-binding protein [NP_149307.1;CAP0144;CAP0144;1116149;15004847;NP_149307.1;NP_149307]	0.137199
CAP0145	hypothetical protein	0.138231
CAP0146	hypothetical protein	0.261698
CAP0160	cell-adhesion domain-containing protein	3.5266
CAP0162	bifunctional acetaldehyde-CoA/alcohol dehydrogenase	0.105786
CAP0163	butyrate-acetoacetate COA-transferase subunit A	0.105586
CAP0164	butyrate-acetoacetate COA-transferase subunit B	0.104338

## Sheet: S
Gene locus	Product_Name	Fold_change(ccpA_T vs. 824_T)
CAC0086	Muconate cycloisomerase related protein, ortholog of YKGB B.subtilis	3.72492
CAC0087	Predicted Co/Zn/Cd cation transporter	3.46999
CAC0101	Methyl-accepting chemotaxis protein	2.13412
CAC0102	O-acetylhomoserine sulfhydrylase	114.419
CAC0103	Adenylylsulfate kinase	157.609
CAC0104	adenylylsulfate reductase	141.855
CAC0105	Ferredoxin	84.6941
CAC0106	ABC-type probable sulfate transporter, periplasmic binding protein	46.2806
CAC0107	ABC-type sulfate transporter, ATPase component	59.9936
CAC0108	ABC-type probable sulfate transporter, permease protein	39.8246
CAC0109	sulfate adenylyltransferase subunit 2	20.5119
CAC0110	GTPase, sulfate adenylate transferase subunit 1	11.8025
CAC0111	Glutamine-binding periplasmic protein fused to glutamine permease	0.394933
CAC0112	Glutamine ABC transporter (ATP-binding protein)	0.459333
CAC0149	hypothetical protein CAC0149	3.0625
CAC0154	PTS system, mannitol-specific IIBC component (gene MtlA)	2.70743
CAC0155	Putative regulator of the PTS system for mannitol (gene MltR)	2.44591
CAC0156	PTS system, mannitol-specific IIA domain (Ntr-type) (gene MltF)	2.02963
CAC0164	ABC transporter, ATP binding-protein	10.2863
CAC0165	Predicted ABC transporter, permease component	8.6254
CAC0210	Biotine synthase (gene bioB)	2.05387
CAC0213	Protein containing LysM motif repeat	0.109374
CAC0231	Transcripcional regulator of sugar metabolism	4.83075
CAC0232	1-phosphofructokinase (fructoso 1-phosphate kinase)	4.32569
CAC0233	PTS system, IIA component	2.53181
CAC0251	Uncharacterized Fe-S protein (fragment)	0.375695
CAC0252	Molybdate-binding protein	0.293706
CAC0253	Nitrogenase iron protein (nitrogenase component II) gene nifH	0.251649
CAC0254	Nitrogen regulatory protein PII (nitrogen fixation nifHD)	0.228653
CAC0255	Nitrogen regulatory protein PII (nitrogen fixation nifHD)	0.143789
CAC0256	Nitrogenase molybdenum-iron protein, alpha chain (nitrogenase component I) gene nifD	0.121108
CAC0257	Nitrogenase molibdenum-iron protein, beta chain, gene nifK	0.149973
CAC0258	Nitrogenase iron-molibdenum cofactor biosinthesis protein, gene nifE	0.12711
CAC0259	Fusion nifN/K+nifB (nifN-nitrogenase iron molybdenum cofactor biosinthesis protein, nifK-nitrogenase molibdenum-iron protein beta chain, nifB-nitrogenase iron-molibdenum cofactor biosynthesis protein)	0.154605
CAC0260	Homocitrate syntase, omega subunit nifV (nivO)	0.220861
CAC0261	Homocitrate synthase,alpha subunit nifV(nioA)	0.2564
CAC0262	Tryptophan-rich possible sensory protein, TSPO homolog	0.263687
CAC0280	Molybdate transport system, permease component	0.091147
CAC0281	Molybdate-binding periplasmic protein	0.0948013
CAC0282	Cytosine/guanine deaminase related protein	0.133078
CAC0310	Regulators of stationary/sporulation gene expression, abrB B.subtilis ortholog	0.144077
CAC0316	Ornithine carbomoyltransferase	0.347533
CAC0332	Beta-mannanase	5.18386
CAC0356	hypothetical protein CAC0356	2.66731
CAC0357	Permease of the Na:galactoside symporter family	2.70584
CAC0358	Predicted xylanase/chitin deacetylase	4.44285
CAC0359	Similar to yteR (Bacilus subtilis)	10.7097
CAC0366	Predicted permease	0.159512
CAC0367	Arginine degradation protein (gene rocB)	0.144633
CAC0368	4-aminobutyrate aminotransferase	0.165015
CAC0375	aminotransferase A	0.149329
CAC0376	N-dimethylarginine dimethylaminohydrolase (similar to ykgA B.subtilis)	0.139645
CAC0377	Amino acid (glutamine) ABC transporter, permease component	0.157788
CAC0378	Glutamine ABC transporter, ATP-binding protein (gene glnQ)	0.152068
CAC0379	Transcriptional regulator, GntR family	0.458187
CAC0380	Periplasmic amino acid-binding protein	0.467914
CAC0385	Beta-glucosidase	0.407372
CAC0386	PTS cellobiose-specific component IIC	0.256637
CAC0387	hypothetical protein CAC0387	0.467135
CAC0389	hypothetical protein CAC0389	9.25637
CAC0390	Cystathionine gamma-synthase	7.15856
CAC0421	Uncharacterized membrane protein	0.446421
CAC0422	Transcriptional antiterminator licT	5.49094
CAC0433	Methyl-accepting chemotaxis protein	2.17141
CAC0434	2-C-methyl-D-erythritol 2,4-cyclodiphosphate synthase	5.44153
CAC0435	hypothetical protein CAC0435	4.21746
CAC0437	Sensory transduction histidine kinase	0.38014
CAC0443	Methyl-accepting chemotaxis protein	5.34671
CAC0444	Na/H antiporter (napA)	2.91995
CAC0447	FeoA protein, involved in Fe2+ transport	0.456928
CAC0458	Permease	3.07692
CAC0470	Spore maturation protein B (gene spmB)	0.488677
CAC0501	undecaprenyl pyrophosphate phosphatase	0.485517
CAC0532	PTS system, arbutin-like IIBC component	16.1852
CAC0533	Maltose-6'-phosphate glucosidase (glvA)	6.45178
CAC0539	Beta-mannanase ManB, contains ChW-repeats	0.224128
CAC0540	Beta-mannanase ManB-like enzyme, contains ChW-repeats	0.260597
CAC0558	hypothetical protein CAC0558	0.481431
CAC0569	SACPA operon antiterminator (sacT)	2.52792
CAC0570	PTS enzyme II, ABC component	0.114495
CAC0579	Serine protein kinase (prkA protein), P-loop containing	0.109279
CAC0580	hypothetical protein CAC0580	0.149901
CAC0581	Stage V sporulation protein R	0.157755
CAC0586	CheX protein (uncharacterized ORF in chemotaxis operon)	0.471111
CAC0587	flavodoxin	0.490508
CAC0590	Riboflavin biosynthesis protein RIBD (pirimidine deaminase and pirimidine reductase)	0.210337
CAC0591	riboflavin synthase subunit alpha	0.201331
CAC0592	Riboflavin biosynthes protein RIBA (GTPcyclohydrolase/3,4-dihydroxy-2-butanone 4-phosphate synthase)	0.184055
CAC0593	riboflavin synthase subunit beta	0.187765
CAC0610	hypothetical protein CAC0610	0.303961
CAC0611	Predicted membrane protein, YohK family	0.335529
CAC0612	Predicted membrane protein YohJ family	0.312383
CAC0614	Spore coat protein F	0.43969
CAC0623	hypothetical protein CAC0623	0.0670228
CAC0624	hypothetical protein CAC0624	0.054014
CAC0625	Possible periplasmic aspartyl protease	0.325298
CAC0626	tryptophanyl-tRNA synthetase	0.17044
CAC0627	Transcriptional regulator, MarR/EmrR family	0.36476
CAC0634	Predicted membrane protein	0.411815
CAC0643	Putative spore germination protein	0.453877
CAC0663	hypothetical protein CAC0663	0.49604
CAC0678	CBS domains	2.18636
CAC0681	Nitrogen regulatory protein PII, gene nrgB	0.163133
CAC0682	Ammonium transporter (membrane protein nrgA)	0.157191
CAC0694	Permease of the Na+: galactoside symporter family	3.38149
CAC0697	Galactose mutarotase related enzyme	2.98183
CAC0706	Endo-1,4-beta glucanase (fused to two ricin-B-like domains)	5.52628
CAC0707	RNA polymerase factor sigma-54	5.20321
CAC0737	glutamate dehydrogenase	0.340653
CAC0741	Methyl-accepting chemotaxis protein	0.401139
CAC0743	6-phospho-beta-glucosidase	3.18841
CAC0765	Fe-S oxidoreductase	2.34626
CAC0766	Predicted transcriptional regulator (MerR family)	2.35199
CAC0791	Ferrichrome ABC transporter, ATP-binding protein, fhuC	0.385752
CAC0805	Methyl-accepting chemotaxis protein	0.49415
CAC0808	Hydrogenase expression factor (hybG)	0.405085
CAC0809	Hydrogenase formation factor (hypE)	0.327747
CAC0837	Spermidine/putrescine-binding periplasmic protein	2.69201
CAC0838	ABC-type spermidine/putrescine transport system, permease component II	3.23802
CAC0839	ABC-type spermidine/putrescine transport system, permease component I	2.05871
CAC0840	Spermidine/putrescine ABC transporter, ATP-binding component	2.09666
CAC0841	Predicted transcriptional regulator	2.00888
CAC0843	Ribonuclease precursor (barnase), secreted.	0.213772
CAC0844	Barstar-like protein ribonuclease (barnase) inhibitor	0.161019
CAC0846	Hypothetical protein, CF-29 family	0.481843
CAC0852	Amino acid permease	0.166173
CAC0856	Transcriptional regulator, LacI family (probably maltose operon transcriptional repressor)	2.21425
CAC0878	Amino acid ABC transporter permease component	6.3231
CAC0879	ABC-type polar amino acid transport system, ATPase component	9.36061
CAC0880	Periplasmic amino acid binding protein	8.71619
CAC0892	3-deoxy-7-phosphoheptulonate synthase	0.32125
CAC0893	Prephenate dehydrogenase	0.427182
CAC0894	3-dehydroquinate synthetase	0.436626
CAC0895	3-phosphoshikimate 1-carboxyvinyltransferase	0.481769
CAC0896	chorismate synthase	0.466329
CAC0897	Fusion: chorismate mutase and shikimate 5-dehydrogenase	0.404446
CAC0898	Shikimate kinase	0.408625
CAC0899	3-dehydroquinate dehydratase	0.395368
CAC0909	Methyl-accepting chemotaxis protein, contain HAMP domain	0.470323
CAC0927	Hypothetical protein, CF-2 family	2.19453
CAC0928	Uncharacterized small conserved protein, homolog of yfjA/yukE B.subtilis	2.75179
CAC0929	SAM-dependent methyltransferase	44.2069
CAC0930	Cystathionine gamma-synthase	91.5401
CAC0931	Cysteine synthase	64.7312
CAC0935	ATP phosphoribosyltransferase regulatory subunit	2.0742
CAC0936	ATP phosphoribosyltransferase catalytic subunit	2.44312
CAC0937	Histidinol dehydrogenase	2.45016
CAC0983	hypothetical protein CAC0983	3.01691
CAC0984	ABC transporter, ATP-binding protein	3.17447
CAC0985	ABC transporter, permease component	2.41301
CAC0986	Lipoprotein, attached to the cytoplasmic membrane, NLPA family	2.0171
CAC1017	SpoVB related membrane protein	0.250886
CAC1031	FeoB-like GTPase, responsible for iron uptake	0.37892
CAC1032	Predicted transcriptional regulator	0.309331
CAC1075	Beta-glucosidase family protein	4.79566
CAC1079	Uncharacterized protein, related to enterotoxins of other Clostridiales	2.96777
CAC1080	Uncharacterized protein, probably surface-located	4.97206
CAC1081	Uncharacterized protein, probably surface-located	3.8604
CAC1084	Beta-glucosidase family protein	12.1306
CAC1085	alpha-xylosidase YicI	7.00409
CAC1086	Transcriptional regulators of NagC/XylR family	4.8544
CAC1093	Hypothetical secreted protein	0.162678
CAC1104	hypothetical protein CAC1104	2.38646
CAC1105	hypothetical protein CAC1105	2.2433
CAC1106	hypothetical protein CAC1106	2.61866
CAC1107	Hypothetical protein, CF-36 family	2.08661
CAC1108	Lyc gene autolisin (1,4-bets-N-acetylmuramidase), family 25 of glycosyl hydrolase; peptodoglycan-binding domain	2.61983
CAC1109	Hypothetical protein, CF-8 family	2.42981
CAC1110	Integrase/recombinase (xerC/xerD family); CF-10 family	3.36213
CAC1111	Hypothetical protein, CF-10 family	3.34215
CAC1112	Hypothetical protein, CF-11 family	2.09251
CAC1113	hypothetical protein CAC1113	2.68979
CAC1114	hypothetical protein CAC1114	2.75023
CAC1115	hypothetical protein CAC1115	3.39504
CAC1116	hypothetical protein CAC1116	3.13345
CAC1117	hypothetical protein CAC1117	2.91654
CAC1118	Phage related protein	2.73716
CAC1119	hypothetical protein CAC1119	2.88513
CAC1120	Phage-related protein, YqbO B.subtilis homolog	3.16701
CAC1123	hypothetical protein CAC1123	2.26117
CAC1124	hypothetical protein CAC1124	2.36605
CAC1125	hypothetical protein CAC1125	3.29151
CAC1126	hypothetical protein CAC1126	2.80035
CAC1127	hypothetical protein CAC1127	3.10654
CAC1128	hypothetical protein CAC1128	3.12862
CAC1129	hypothetical protein CAC1129	3.48024
CAC1130	hypothetical protein CAC1130	2.18262
CAC1131	hypothetical protein CAC1131	2.59236
CAC1132	hypothetical protein CAC1132	2.70531
CAC1133	Phage related protein, YonE B.subtilis homolog	2.73775
CAC1134	Phage related protein, YonF B.subtilis homolog	2.56406
CAC1135	hypothetical protein CAC1135	2.60478
CAC1136	Phage related protein, YonJ B.subtilis homolog	2.20388
CAC1138	hypothetical protein CAC1138	2.21062
CAC1160	hypothetical protein CAC1160	0.287842
CAC1231	Predicted dehydrogenase, YULF B.subtilis ortholog	2.77095
CAC1232	Predicted lytic murein transglycosylase (N-term. LysM motif repeat domain)	6.91145
CAC1233	Chemotaxis protein CheV ortholog (CheW-like adaptor domain and CheY-like reciever domain)	0.496511
CAC1239	Predicted membrane protein	0.351883
CAC1252	Possible membrane metalloendopeptidase	0.352707
CAC1280	heat-inducible transcription repressor	0.443506
CAC1282	molecular chaperone DnaK	0.446713
CAC1298	Uncharacterized protein, related to B.subtilis spore coat protein COTS	0.191237
CAC1301	Predicted membrane protein	2.31448
CAC1302	Predicted SAM-dependent methyltransferase	2.44307
CAC1304	Uncharacterized conserved protein, predicted metal-binding	0.406175
CAC1314	hypothetical protein CAC1314	2.0095
CAC1315	Peptodoglycan-binding domain containing protein	2.34381
CAC1319	Glycerol uptake facilitator protein, GLPF	52.9364
CAC1320	Glycerol-3-phosphate responsive antiterminator (mRNA-binding), GLPP	11.882
CAC1321	glycerol kinase	39.3122
CAC1322	Glycerol-3-phosphate dehydrogenase, GLPA	2.07856
CAC1323	NAD(FAD)-dependent dehydrogenase	5.40132
CAC1324	Uncharacterized predected metal-binding protein	5.40582
CAC1325	Uncharacterized conserved protein, YitT (B.subtilis) family	0.410003
CAC1339	Possible sugar-proton symporter	11.5957
CAC1344	Sugar kinase, possible xylulose kinase	17.474
CAC1345	D-xylose-proton symporter	33.6083
CAC1346	L-arabinose isomerase	20.1002
CAC1347	putative translaldolase	3.80985
CAC1348	Transketolase, TKT	3.8896
CAC1349	Aldose-1-epimerase	3.07779
CAC1351	Periplasmic sugar-binding protein	0.217173
CAC1352	Membrane associated chemotaxis sensory transducer protein (MSP domain and HAMP domain)	0.257042
CAC1353	Phosphotransferase system IIC component, possibly N-acetylglucosamine-specific	0.107579
CAC1356	thiamine biosynthesis protein ThiH	0.431305
CAC1357	Uncharacterized predicted metal-binding protein	0.45098
CAC1363	Superoxide dismutase, Cu-Zn family	0.492379
CAC1390	phosphoribosylaminoimidazole carboxylase catalytic subunit	2.33166
CAC1392	amidophosphoribosyltransferase	2.20551
CAC1393	phosphoribosylaminoimidazole synthetase	2.18986
CAC1406	Transcriptional antiterminator (BglG family)	11.979
CAC1407	PTS system, beta-glucosides-specific IIABC component	12.5974
CAC1408	Phospho-beta-glucosidase	2.30701
CAC1427	4-aminobutyrate aminotransferase (PLP-dependent)	0.384456
CAC1428	hypothetical protein CAC1428	0.457658
CAC1433	hypothetical protein CAC1433	3.22087
CAC1453	Periplasmic fructose-binding protein component of signal transduction system LevT	3.68263
CAC1454	Membrane associated histidine kinase-like ATPase	3.65894
CAC1456	periplasmic fructose-binding protein component of signal transduction system LevQ	2.05861
CAC1457	PTS system, fructose(mannose)-specific IIA component	5.65941
CAC1458	PTS system, fructose(mannose)-specific IIB	5.60625
CAC1459	PTS system, fructose(mannose)-specific IIC	3.22061
CAC1460	PTS system, fructose(mannose)-specific IID	2.6373
CAC1461	Predicted membrane protein	3.13175
CAC1462	Levanase/invertase	6.03464
CAC1463	Predicted transcriptional regulator	5.83356
CAC1464	UVRA-like protein, probably involved in MDR transport	2.25013
CAC1478	30S ribosomal protein S4	0.49195
CAC1485	Glycosyltransferase, involved in cell wall biogenesis	0.40109
CAC1486	Uncharacterized protein, ortholog of YKUS B.subtilis	0.465088
CAC1525	Uncharacterized protein, homolog of PHNB E.coli	0.44932
CAC1529	Alpha-L-arabinofuranosidase II precursor	11.0723
CAC1530	Sugar-proton symporter, possibly for arabinosides	14.6105
CAC1531	hypothetical protein CAC1531	4.0313
CAC1541	Hypothetical protein, CF-36 family	0.330223
CAC1547	Thioredoxin, trx	0.401942
CAC1570	Glutathione peroxidase	0.375906
CAC1571	Glutathione peroxidase	0.382583
CAC1600	Methyl-accepting chemotaxis-like protein (chemotaxis sensory transducer)	0.475118
CAC1610	Branched-chain amino acid permease	2.44012
CAC1634	Flagellin	0.408578
CAC1653	Predicted glycosyltransferase involved in cell wall biogenesis	0.418139
CAC1659	Predicted membrane protein	11.4348
CAC1660	butyrate kinase	5.38482
CAC1663	hypothetical protein CAC1663	2.27971
CAC1664	Glycogen phosphorylase	0.490669
CAC1696	sporulation sigma factor SigG	0.282347
CAC1697	Uncharacterized conserved protein, YMXH B.subtilis homolog	0.310369
CAC1765	ATPase, possible competence protein ComM	0.330549
CAC1777	Nudix (MutT-like) hydrolase	2.47109
CAC1778	Amidase from nicotinamidase family	2.50019
CAC1779	hypothetical protein CAC1779	2.18716
CAC1780	nicotinate phosphoribosyltransferase	2.40132
CAC1781	Predicted nucleotidyltransferase	2.36255
CAC1782	NAD synthetase	2.43952
CAC1786	transcriptional repressor CodY	2.06825
CAC1802	translation initiation factor IF-2	2.10447
CAC1805	tRNA pseudouridine synthase B	2.02796
CAC1806	bifunctional riboflavin kinase/FMN adenylyltransferase	2.00622
CAC1812	Sporulation protein SpoIIIE, DNA segregation ATPase	2.38027
CAC1825	homoserine O-succinyltransferase	2.36632
CAC1853	Predicted membrane protein	0.498172
CAC1875	Hypothetical protein, CF-36 family	3.81648
CAC1876	N-acetylmuramidase, autolytic enzyme, family 25 of glycosyl hydrolase ; peptodoglycan-binding domain	6.1052
CAC1877	Hypothetical protein, CF-8 family	2.57725
CAC1880	Hypothetical protein, CF-35 family	2.03304
CAC1882	hypothetical protein CAC1882	2.11326
CAC1885	hypothetical protein CAC1885	5.59706
CAC1886	Uncharacterized phage related protein	3.2404
CAC1887	hypothetical protein CAC1887	9.77731
CAC1888	Uncharacterized phage related protein	10.4936
CAC1889	Uncharacterized phage related protein	6.93508
CAC1890	Phage related protein, possible DNA packing	8.15408
CAC1892	hypothetical protein CAC1892	12.3121
CAC1893	ClpP family serine protease, possible phage related	8.50192
CAC1894	Phage-related, head portal protein	13.491
CAC1895	Phage terminase-like protein, large subunit	3.5455
CAC1896	Phage terminase-like protein, small subunit	4.63001
CAC1897	Phage-related, Zn finger domain containing protein	3.20698
CAC1898	hypothetical protein CAC1898	4.22604
CAC1904	hypothetical protein CAC1904	2.17833
CAC1905	hypothetical protein CAC1905	2.91913
CAC1906	hypothetical protein CAC1906	2.90621
CAC1941	Transcription regulator AbrB	2.0194
CAC1942	hypothetical protein CAC1942	2.70717
CAC1945	Phage related anti-repressor protein	3.33716
CAC1977	Predicted membrane protein	0.406437
CAC1991	Uncharacterized protein, YIIM family	0.465984
CAC1998	ABC-type transport system, ATPase component	0.464365
CAC2003	Predicted permease	2.66404
CAC2004	Siderophore/Surfactin synthetase related protein	3.47493
CAC2005	Siderophore/Surfactin synthetase related protein	3.14243
CAC2006	Enzyme of siderophore/surfactin biosynthesis	3.33305
CAC2007	Predicted glycosyltransferase	3.51177
CAC2008	3-oxoacyl-(acyl-carrier-protein) synthase	3.48849
CAC2009	3-Hydroxyacyl-CoA dehydrogenase	3.42394
CAC2010	Predicted Fe-S oxidoreductase	4.18134
CAC2011	Possible 3-oxoacyl-	3.30012
CAC2012	Enoyl-CoA hydratase	3.48796
CAC2013	hypothetical protein CAC2013	3.22344
CAC2014	Predicted esterase	2.90392
CAC2015	hypothetical protein CAC2015	3.15164
CAC2016	Enoyl-CoA hydratase	2.66601
CAC2018	Aldehyde:ferredoxin oxidoreductase	3.19738
CAC2019	Malonyl CoA-acyl carrier protein transacylase	2.77219
CAC2020	Molybdopterin biosynthesis enzyme, MoeA, fused to molibdopterin-binding domain	7.09414
CAC2021	Molybdopterin biosynthesis enzyme, MoeA (short form)	22.2217
CAC2022	Molybdopterin biosynthesis enzyme, moaB	4.4172
CAC2023	Membrane protein, related to copy number protein COP from Clostridium perfringens plasmid pIP404 (GI:116928)	5.0893
CAC2024	Phosphatidylglycerophosphate synthase related protein (fragment)	4.89523
CAC2025	hypothetical protein CAC2025	3.40751
CAC2059	Uncharacterized protein, YTFJ Bacillus subtilis ortholog	0.320021
CAC2086	Stage III sporulation protein AH, SpoIIIAH	0.230105
CAC2087	Stage III sporulation protein AG, SpoIIIAG	0.276544
CAC2088	Stage III sporulation protein AF, SpoIIIAF	0.226684
CAC2089	Stage III sporulation protein AE, SpoIIIAE	0.386955
CAC2090	Stage III sporulation protein AD, SpoIIIAD	0.342326
CAC2091	Stage III sporulation protein AC, SpoIIIAC	0.395823
CAC2092	stage III sporulation protein SpoAB	0.31327
CAC2093	Stage III sporulation protein AA, SpoIIIAA	0.267333
CAC2112	Uracil permease UraA/PyrP	6.46525
CAC2113	pyrimidine regulatory protein PyrR	5.88448
CAC2137	Cation transport P-type ATPase	0.356983
CAC2171	Predicted glycosyltransferase	0.417453
CAC2172	Predicted glycosyltransferase	0.275691
CAC2173	Glycosyltransferase	0.269681
CAC2174	Glycosyltransferase	0.328348
CAC2175	Glycosyltransferase	0.46389
CAC2183	Uncharacterized protein, posible homoloh of YJFB B. subtilis	0.389966
CAC2209	Carbon storage regulator, csrA	0.46712
CAC2226	Enzyme of ILVE/PABC family (branched-chain amino acid aminotransferase/4-amino-4-deoxychorismate lyase)	2.2666
CAC2235	Cysteine synthase/cystathionine beta-synthase, CysK	8.46176
CAC2236	Uncharacterized conserved protein of YjeB/RRF2 family	4.46746
CAC2237	glucose-1-phosphate adenylyltransferase	0.427561
CAC2238	ADP-glucose pyrophosphorylase	0.40595
CAC2239	Glycogen synthase, glgA	0.471997
CAC2240	Protein shares with cyclomaltodextrin glucanotransferase C-terminal domain	0.387316
CAC2249	C-terminal domain of asparagine synthase	0.419955
CAC2252	Alpha-glucosidase fused to unknown alpha-amylase C-terminal. domain	11.866
CAC2257	hypothetical protein CAC2257	3.33762
CAC2258	hypothetical protein CAC2258	7.75888
CAC2259	Predicted transcriptional regulator of MarR-family	5.43241
CAC2304	stage V sporulation protein AD	0.401933
CAC2352	hypothetical protein CAC2352	0.469633
CAC2354	Nifs family aminotransferase	0.494728
CAC2365	Small acid-soluble spore protein	0.230667
CAC2383	Predicted xylanase/chitin deacetylase	0.0520037
CAC2389	Acetylglutamate kinase	0.484407
CAC2393	Uncharacterized ABC transporter, ATPase component	2.04912
CAC2403	Predicted membrane protein	2.32398
CAC2416	Uncharacterized protein, ErfK family; contains peptidoglycan-binding domain	0.309337
CAC2420	Methyl-accepting chemotaxis protein	2.39103
CAC2445	5-aminoimidazole-4-carboxamide ribonucleotide transformylase	2.0525
CAC2446	hypothetical protein CAC2446	2.31561
CAC2478	Predicted conserved membrane protein, possible homolog of CAAX-like membrane endopeptidase	0.49425
CAC2498	Carbon monoxide dehydrogenase, catalytic subunit (cooS)	0.147696
CAC2510	Predicted membrane protein	2.46223
CAC2512	hypothetical protein CAC2512	6.54524
CAC2514	Beta galactosidase	15.0375
CAC2517	Extracellular neutral metalloprotease, NPRE	0.392082
CAC2521	Hypothetical protein, CF-41 family	0.390291
CAC2522	Glycosyltransferase	0.370677
CAC2523	Glycosyltransferase	0.432773
CAC2524	hypothetical protein CAC2524	0.379587
CAC2525	hypothetical protein CAC2525	0.365902
CAC2526	6-pyruvoyl-tetrahydropterin synthase related protein	0.275462
CAC2533	Protein containing ChW-repeats	0.446312
CAC2567	Superoxide dismutase (Fe/Mn family)	0.322889
CAC2569	NimC/NimA family protein	2.41073
CAC2570	Predicted arabinogalactan endo-1,4-beta-galactosidase	3.33865
CAC2601	S-adenosylmethionine decarboxylase	2.74705
CAC2602	spermidine synthase	2.7577
CAC2609	hypothetical protein CAC2609	3.4292
CAC2610	L-fucose isomerase related protein	6.60735
CAC2611	hypothetical protein CAC2611	7.42395
CAC2612	Xylulose kinase	6.11121
CAC2613	Glucokinase	2.3263
CAC2615	Uncharacterized conserved protein, CotF B.subtilis family	0.0952203
CAC2616	Predicted iron-dependent transcription repressor	0.33845
CAC2620	HD-GYP hydrolase domain containing protein	0.472974
CAC2621	Cell wall hydrolase (autolysin), family 25 of glycosyl hydrolase; peptodoglycan-binding domain	2.96779
CAC2636	GTPase EngB	3.09733
CAC2637	ATP-dependent Lon protease	2.10369
CAC2649	hypothetical protein CAC2649	2.37879
CAC2650	dihydroorotate dehydrogenase 1B	3.34409
CAC2651	dihydroorotate dehydrogenase electron transfer subunit	4.44254
CAC2652	orotidine 5'-phosphate decarboxylase	5.44984
CAC2653	aspartate carbamoyltransferase regulatory subunit	6.84455
CAC2654	aspartate carbamoyltransferase catalytic subunit	7.50097
CAC2658	Glutamine synthetase type III	0.240266
CAC2666	hypothetical protein CAC2666	0.337764
CAC2686	Possible maltodextrin glucosidase	0.367911
CAC2688	Alpha/beta superfamily hydrolase (possible chloroperoxidase)	0.0792489
CAC2703	chaperonin GroEL	0.418489
CAC2704	Co-chaperonin GroES, HSP10 family	0.411197
CAC2717	ethanolamine ammonia-lyase small subunit	0.113223
CAC2718	Ethanolamine ammonia lyase large subunit	0.139615
CAC2719	Ethanolamin permease	0.136298
CAC2720	Sensory protein containing histidine kinase, PAS anf GAF domains	0.195795
CAC2721	Response regulator (CheY-like reciever domain and HTH-type DNA-binding domain)	0.22816
CAC2728	Hypothetical protein, CF-30 family	0.0415307
CAC2729	Secreted protein containing SH3 domain homolog	4.13282
CAC2746	Membrane associated methyl-accepting chemotaxis protein (with HAMP domain)	0.497175
CAC2751	Predicted acetyltransferase	0.210075
CAC2752	Uncharacterized membrane protein, YPAA B.subtilis ortholog	0.042218
CAC2773	Transcriptional regulators, AcrR family	0.465881
CAC2774	Methyl-accepting chemotaxis protein with HAMP domain	5.34421
CAC2777	Glutaredoxin	0.488624
CAC2779	hypothetical protein CAC2779	0.427811
CAC2782	Predicted permease	2.07632
CAC2783	O-acetylhomoserine sulfhydrylase	3.11201
CAC2791	MoaA/NirJ family Fe-S oxidoreductase	0.317511
CAC2794	Transcriptional regulator, Lrp family (possible nitrite reductase regulator NirD)	0.398141
CAC2795	MoaA/NirJ family Fe-S oxidoreductase	0.34458
CAC2796	MoaA/NirJ family Fe-S oxidoreductase	0.213756
CAC2799	Uncharacterized conserved protein, similar to lppY/lpqO of M.tuberculosis	0.135096
CAC2800	CotJC-like protein (GS80 family)	0.210917
CAC2805	Possible selenocysteine lyase (aminotransferase of NifS family)	5.15474
CAC2806	Predicted phosphohydrolase, Icc family	4.79275
CAC2807	Endo-1,3(4)-beta-glucanase family 16	4.13776
CAC2809	Predicted HD superfamily hydrolase	9.12332
CAC2810	Possible glucoamylase (diverged), 15 family	7.72167
CAC2820	Predicted permease	2.44482
CAC2828	Nudix (MutT) family hydrolase/pyrophosphatase	2.33432
CAC2833	Uncharacterized conserved protein, YAEG family	78.1979
CAC2834	Uncharacterized conserved protein, YHAD family	34.1407
CAC2835	Gluconate permease, gntP	49.3169
CAC2839	Inactive homolog of metal-dependent protease. YDIC B.subtilis ortholog	2.39347
CAC2841	Conserved membrane protein, probable transporter, YPAA B.subtilis ortholog	0.491048
CAC2843	Protein containing aminopeptidase domain (iap family)	0.447449
CAC2849	Proline/glycine betaine ABC-type transport system, permease component fused to periplasmic component	0.285574
CAC2850	Proline/glycine betaine ABC-type transport system, ATPase component	0.240629
CAC2851	GntR/FadR-family transcriptional regulator fused to conserved membrane protein (YHCF B.subtilis homolog)	2.92544
CAC2852	Predicted amidophosphoribosyltransferase, ComFC B.suntilis ortholog	2.01369
CAC2859	Stage III sporulation protein D, SpoIIID	0.122281
CAC2860	hypothetical protein CAC2860	0.1363
CAC2891	Fusion of alpha-glucosidase (family 31 glycosyl hydrolase) and glycosidase (TreA/MalS family)	2.82674
CAC2903	LysM domain containing membrane protein	0.473801
CAC2904	Uncharacterized protein, VEG B.subtilis ortholog	0.474156
CAC2905	Uncharacterized protein, YABG B.subtilis ortholog	0.418508
CAC2906	Spore coat protein cotS related	0.0522302
CAC2907	Glycosyltransferase	0.431913
CAC2911	Glycosyltransferase	0.440727
CAC2953	galactose-6-phosphate isomerase subunit LacB	2.03961
CAC2954	galactose-6-phosphate isomerase subunit LacA	2.08221
CAC2955	Lactose phosphotransferase system repressor lacR	3.51923
CAC2956	PTS system enzyme IIC component (galactitol/fructose specific)	7.08029
CAC2957	PTS system IIB component (galactitol/fructose specific)	8.60277
CAC2958	PTS system enzyme IIBC component (galactitol/fructose specific)	4.68361
CAC2959	galactokinase	3.02833
CAC2960	UDP-galactose 4-epimerase	3.13839
CAC2961	galactose-1-phosphate uridylyltransferase	2.04151
CAC2963	6-Phospho-Beta-D-Galactosidase	2.15541
CAC2964	PTS system lactose-specific enzyme IIBC	2.94387
CAC2965	PTS system lactose-specific enzyme IIA	6.19282
CAC2966	Lactose phosphotransferase system repressor lacR	2.7874
CAC2981	Mannose-1-phosphate guanyltransferase (pyrophosphorylase domain and phosphomannomutase domain)	2.29011
CAC3002	Uncharacterized consrved protein, YHJR B.subtilis family	0.18881
CAC3008	CBS domain containing protein	0.383024
CAC3058	Mannose-1-phosphate guanylyltransferase	0.439955
CAC3059	Sugar transferase	0.426673
CAC3063	Transcriptional regulator, LytR family	2.04882
CAC3064	UDP-N-acetylglucosamine 2-epimerase	2.09989
CAC3081	Spore-cortex-lytic enzyme, SLEB	0.0355637
CAC3085	TPR-repeat-containing protein; Cell-adhesion domain	2.4821
CAC3086	Protein containing cell adhesion domain	2.71149
CAC3087	Phosphoenolpyruvate-protein kinase (PTS system enzyme I)	0.114923
CAC3130	50S ribosomal protein L2	2.4158
CAC3153	Uncharacterized conserved protein, YACP B.subtilis ortholog	0.346629
CAC3154	RRNA methylase, YACO B.subtilis ortholog	0.372766
CAC3155	Uncharacterized conserved protein, THY1 family	0.323134
CAC3156	Uncharacterized conserved protein, YACZ B.subtilis ortholog	0.176992
CAC3157	tryptophan synthase subunit alpha	0.0567705
CAC3158	tryptophan synthase subunit beta	0.0598551
CAC3159	Phosphoribosylanthranilate isomerase	0.0832026
CAC3160	Indole-3-glycerol phosphate synthase	0.0732338
CAC3161	Anthranilate phosphoribosyltransferase	0.0904089
CAC3162	Para-aminobenzoate synthase component II	0.0901146
CAC3163	anthranilate synthase component I	0.0819023
CAC3179	Oligopeptide ABC transporter, periplasmic binding component	0.362755
CAC3189	ATPase with chaperone activity clpC, two ATP-binding domain	0.480054
CAC3190	ATP:guanido phosphotransferase	0.439878
CAC3191	Uncharacterized conserved protein, containing ClpE-like Zn-zinger domain; YACH B.subtilis ortholog	0.439107
CAC3192	Transciptional regulator CTSR	0.446386
CAC3214	Stage V sporulation protein T, AbrB family transcriptional regulator	0.402667
CAC3226	Predicted membrane protein	0.420415
CAC3235	Uncharacterized conserved protein, YVBJ B.subtilis homolog	2.01872
CAC3244	Spore cortex-lytic enzyme, pre-pro-form (diverged form of N-acetylmuramyl-L-alanine amidase); peptidoglycan-binding domain	0.285991
CAC3272	Possible surface protein, responsible for cell interaction; contains cell adhesion domain and ChW-repeats	2.39757
CAC3278	Uncharacterized protein, containing cell adhesion domain and ChW-repeats	0.26987
CAC3285	Predicted amino acid transporter	0.262513
CAC3286	Chey-like receiver domain containing protein, YCBB B.subtilis ortholog	0.485913
CAC3306	Thiol peroxidase, TPX	0.499978
CAC3312	hypothetical protein CAC3312	0.231863
CAC3314	Nitroreductase family protein	0.447131
CAC3315	heat shock protein 90	0.4667
CAC3317	Spore coat protein F (CotF) family protein	0.416604
CAC3318	hypothetical protein CAC3318	0.424206
CAC3319	Signal transduction histidine kinase	2.91181
CAC3320	Predicted secreted protein homolog of yjcM/yhbB B.subtilis	2.35405
CAC3321	hypothetical protein CAC3321	2.00474
CAC3325	Periplasmic amino acid binding protein	19.4177
CAC3326	Amino acid ABC-type transporter, permease component	14.2628
CAC3327	Amino acid ABC-type transporter, ATPase component	13.7555
CAC3330	Cytochrome P450 family protein, YBDT B.subtilis ortholog	0.191908
CAC3375	Alcohol dehydrogenase	0.489068
CAC3410	HD-GYP domain (HD superfamily hydrolase)	0.422672
CAC3415	ABC-type multidrug/protein/lipid transport system, ATPase component	2.05112
CAC3422	Sugar:proton symporter (possible xylulose)	4.74431
CAC3423	Acetyltransferase (ribosomal protein N-acetylase subfamily)	3.63707
CAC3425	PTS system, (possibly glucose-specific) IIBC component	7.00429
CAC3426	6-phospho-alpha-glucosidase	4.18723
CAC3427	PTS system, (possibly glucose-specific) IIA component	2.28329
CAC3451	Sugar/Na+(H+) simporter	14.9204
CAC3452	Beta-xylosidase, family 43 glycosyl hydrolase	14.0822
CAC3459	Homolog of cell division GTPase FtsZ, diverged	0.491795
CAC3461	hypothetical protein CAC3461	0.477201
CAC3486	Multimeric flavodoxin WrbA family protein	0.400664
CAC3497	hypothetical protein CAC3497	5.78198
CAC3498	Fructoselysine kinase	5.94336
CAC3499	endonuclease	8.19431
CAC3500	anaerobic C4-dicarboxylate transporter	8.49833
CAC3589	Uncharacterized conserved membrane protein, YHGE B.subtilis ortholog	0.463438
CAC3604	Dihydroxyacid dehydratase	2.45213
CAC3605	High affinity gluconate/L-idonate permease	2.21907
CAC3612	hypothetical protein CAC3612	0.45382
CAC3613	hypothetical protein CAC3613	2.09687
CAC3614	Uncharacterized conserved membrane protein, possible permease	2.34541
CAC3617	Uncharacterized membrane protein, YHAG B.subtilis homolog	0.217032
CAC3622	Possible subunit of benzoyl-CoA reductase/2-hydroxyglutaryl-CoA dehydratase	15.0471
CAC3623	Activator of 2-hydroxyglutaryl-CoA dehydratase (HSP70-class ATPase domain)	15.1422
CAC3624	6-pyruvoyl-tetrahydropterin synthase	12.4375
CAC3625	Fe-S oxidoreductase of MoaA family	10.6472
CAC3626	GTP cyclohydrolase I	5.67907
CAC3627	PP-loop superfamily ATPase, confers aluminum resistance	3.78845
CAC3633	hypothetical protein CAC3633	0.495855
CAC3634	Oligopeptide ABC transporter, periplasmic substrate-binding component	0.440795
CAC3635	Oligopeptide ABC transporter, ATPase component	0.463782
CAC3636	Oligopeptide ABC transporter, ATPase component	0.460031
CAC3637	Oligopeptide ABC transporter, permease component	0.478082
CAC3641	Oligopeptide ABC transporter, ATPase component	0.415639
CAC3642	Oligopeptide ABC transporter, ATPase component	0.420317
CAC3643	Oligopeptide ABC transporter, permease component	0.449462
CAC3660	Uncharacterized protein, homolog of Desulfovibrio gigas (gi:6978031)	0.274366
CAC3664	Predicted flavodoxin	2.64486
CAC3665	Alpha/beta superfamily hydrolase	4.16114
CAC3670	Sugar permease	33.5695
CAC3671	ABC-type sugar transport system, permease component	46.5003
CAC3672	ABC-type sugar transport system, periplasmic sugar-binding component	41.7188
CAC3673	XylR transcriptional regulator	2.33912
CAC3682	potassium-transporting ATPase subunit A	0.398875
CAC3688	Membrane-associated methyl-accepting chemotaxis protein with HAMP domain	0.278086
CAC3689	Uncharacterized conserved protein, phnB family	2.23228
CAC3735	Predicted RNA-binding protein Jag, SpoIIIJ-associated	2.04669
CAC3736	putative inner membrane protein translocase component YidC	2.04453
CAP0012	pediocin immunity protein, PedB	0.416384
CAP0022	spore germination protein, GRKB	0.417702
CAP0035	bifunctional acetaldehyde-CoA/alcohol dehydrogenase	0.304685
CAP0041	hypothetical protein	0.311296
CAP0043	membrane flavodoxin oxidoreductase	0.474481
CAP0047	sulphohydrolase/glycosulfatase, Zn-dependent hydrolase	2.46879
CAP0054	xylanase/chitin deacetylase family protein	2.40315
CAP0058	rare lipoprotein A RLPA releated protein	0.491679
CAP0066	mannose-specific phosphotransferase system component IIAB [NP_149230.1;ptna;ptna;CAP0066;1116071;15004770;NP_149230.1;NP_149230]	4.45562
CAP0067	mannose/fructose-specific phosphotransferase system component IIC	4.68843
CAP0068	mannose-specific phosphotransferase system component IID	3.92939
CAP0069	hypothetical protein	5.42089
CAP0070	HAD phosphatase superfamily protein	0.370412
CAP0072	hypothetical protein	0.434032
CAP0098	alpha-amylase	40.8633
CAP0114	glycosyl hydrolase	2.24667
CAP0115	endo-1,4-beta-xylanase	2.00912
CAP0124	MDR-like permease	0.406327
CAP0128	permease, MDR related	3.70229
CAP0129	glycogen-binding regulatory subunit of S/T protein phosphatase I	0.201196
CAP0141	periplasmic hydrogenase small subunit, dehydrogenase [NP_149304.1;mbhs;mbhs;CAP0141;1116146;15004844;NP_149304.1;NP_149304]	0.0332203
CAP0142	periplasmic hydrogenase large subunit, dehydrogenase [NP_149305.1;mbhl;mbhl;CAP0142;1116147;15004845;NP_149305.1;NP_149305]	0.0742199
CAP0143	hydrogenase maturation protease delta subunit, HyaD-like [NP_149306.1;CAP0143;CAP0143;1116148;15004846;NP_149306.1;NP_149306]	0.101424
CAP0144	steroid-binding protein [NP_149307.1;CAP0144;CAP0144;1116149;15004847;NP_149307.1;NP_149307]	0.0944971
CAP0145	hypothetical protein	0.087882
CAP0146	hypothetical protein	0.202944
CAP0149	Xre family DNA-binding domain-/TPR repeat-containing protein	0.466368
CAP0162	bifunctional acetaldehyde-CoA/alcohol dehydrogenase	0.218861
CAP0163	butyrate-acetoacetate COA-transferase subunit A	0.197955
CAP0164	butyrate-acetoacetate COA-transferase subunit B	0.274602
CAP0166	hypothetical protein	0.336105
CAP0167	sigF/sigE family sigma factor	0.391565

## Sheet: T
Gene locus	Product_Name	Fold_change(ccpA_S vs. 824_S)
CAC0008	Predicted HD superfamily hydrolase	2.64711
CAC0050	Hypothetical protein, CF-3 family K28	0.373017
CAC0057	hypothetical protein CAC0057	0.483947
CAC0058	hypothetical protein CAC0058	0.450437
CAC0059	hypothetical protein CAC0059	0.473109
CAC0061	Phage-related protein, gp16	0.436143
CAC0062	hypothetical protein CAC0062	0.428933
CAC0063	hypothetical protein CAC0063	0.369247
CAC0064	hypothetical protein CAC0064	0.374225
CAC0065	hypothetical protein CAC0065	0.374465
CAC0069	Predicted iron-binding protein, hemerythrin	0.457107
CAC0072	hypothetical protein CAC0072	0.36619
CAC0077	Conserved membrane protein, possible homolog of CAAX-like membrane endopeptidase	4.60623
CAC0086	Muconate cycloisomerase related protein, ortholog of YKGB B.subtilis	8.63743
CAC0102	O-acetylhomoserine sulfhydrylase	144.446
CAC0103	Adenylylsulfate kinase	182.419
CAC0104	adenylylsulfate reductase	151.296
CAC0105	Ferredoxin	87.5807
CAC0106	ABC-type probable sulfate transporter, periplasmic binding protein	44.3492
CAC0107	ABC-type sulfate transporter, ATPase component	90.9952
CAC0108	ABC-type probable sulfate transporter, permease protein	56.8399
CAC0109	sulfate adenylyltransferase subunit 2	45.2383
CAC0110	GTPase, sulfate adenylate transferase subunit 1	18.7279
CAC0111	Glutamine-binding periplasmic protein fused to glutamine permease	2.72576
CAC0112	Glutamine ABC transporter (ATP-binding protein)	2.70582
CAC0118	Chemotaxis protein cheA	2.6026
CAC0124	hypothetical protein CAC0124	2.2891
CAC0149	hypothetical protein CAC0149	22.6565
CAC0154	PTS system, mannitol-specific IIBC component (gene MtlA)	16.8553
CAC0155	Putative regulator of the PTS system for mannitol (gene MltR)	11.1782
CAC0156	PTS system, mannitol-specific IIA domain (Ntr-type) (gene MltF)	9.08474
CAC0157	mannitol-1-phosphate 5-dehydrogenase	6.87623
CAC0161	ABC transporter (permease)	3.80558
CAC0164	ABC transporter, ATP binding-protein	22.9938
CAC0165	Predicted ABC transporter, permease component	22.6723
CAC0166	hypothetical protein CAC0166	0.305461
CAC0199	hypothetical protein CAC0199	0.184279
CAC0200	Uncharacterized membrane protein	8.30592
CAC0202	Hydrolase of the alpha/beta superfamily	2.52281
CAC0206	hypothetical protein CAC0206	2.16051
CAC0208	Predicted membrane protein; CF-20 family	0.254086
CAC0213	Protein containing LysM motif repeat	0.208893
CAC0231	Transcripcional regulator of sugar metabolism	16.1986
CAC0232	1-phosphofructokinase (fructoso 1-phosphate kinase)	21.4414
CAC0233	PTS system, IIA component	25.8331
CAC0234	PTS system, fructoso-specific IIBC component	17.5739
CAC0241	ABC-type multidrug transport system, ATP-ase compoment	2.51898
CAC0242	Predicted permease	2.23025
CAC0244	Integral membrane protein (permease)	3.11056
CAC0245	ABC transporter ATP-binding protein	2.15746
CAC0246	Conserved membrane protein, predicted permease	2.3188
CAC0252	Molybdate-binding protein	2.18814
CAC0253	Nitrogenase iron protein (nitrogenase component II) gene nifH	2.47206
CAC0254	Nitrogen regulatory protein PII (nitrogen fixation nifHD)	2.96087
CAC0255	Nitrogen regulatory protein PII (nitrogen fixation nifHD)	3.2114
CAC0267	L-lactate dehydrogenase	2.44324
CAC0276	Uncharacterized possible metal-binding protein	0.127497
CAC0278	aspartate kinase	0.396152
CAC0286	Uncharacterized membrane protein	0.333815
CAC0287	Uncharacterized membrane protein	0.287265
CAC0288	ABC transporter, ATP-binding protein	0.179609
CAC0289	Response regulator (CheY domain, HTH domain)	0.443594
CAC0310	Regulators of stationary/sporulation gene expression, abrB B.subtilis ortholog	0.182935
CAC0311	PolyA polymerase	0.335708
CAC0312	hypothetical protein CAC0312	4.37246
CAC0313	Phage shock protein A	3.951
CAC0314	Uncharacterized protein homolog YKRK B. subtilis	4.74923
CAC0315	Predicted acetyltransferase	3.30105
CAC0316	Ornithine carbomoyltransferase	2.42686
CAC0332	Beta-mannanase	48.1457
CAC0342	hypothetical protein CAC0342	0.437207
CAC0344	hypothetical protein CAC0344	2.52867
CAC0353	2,3-cyclic-nucleotide 2'phosphodiesterase (duplication)	2.13963
CAC0356	hypothetical protein CAC0356	3.74265
CAC0357	Permease of the Na:galactoside symporter family	3.21092
CAC0358	Predicted xylanase/chitin deacetylase	5.79695
CAC0359	Similar to yteR (Bacilus subtilis)	14.2937
CAC0389	hypothetical protein CAC0389	6.62358
CAC0390	Cystathionine gamma-synthase	3.83044
CAC0391	Cystathionine beta-lyase	2.24421
CAC0392	Peptodoglycan-binding domain	3.79963
CAC0398	Uncharacterized small conserved protein, homolog of YUKE/YFJA B.subtilis	0.445443
CAC0400	Hypothetical protein, CF-19 family	0.235893
CAC0422	Transcriptional antiterminator licT	5.46373
CAC0423	Fusion: PTS system, beta-glucosides specific IIABC component	2.60552
CAC0424	Fructokinase	3.0507
CAC0429	Glicerol-3-phosphate ABC-transporter, periplasmic component	2.07475
CAC0431	Hypothetical protein, YitT family	0.374961
CAC0432	Methyl-accepting chemotaxis protein	0.436901
CAC0433	Methyl-accepting chemotaxis protein	3.94749
CAC0434	2-C-methyl-D-erythritol 2,4-cyclodiphosphate synthase	9.34657
CAC0435	hypothetical protein CAC0435	8.81727
CAC0441	Uncharacterized conserved membrane protein of SANA family	2.1
CAC0443	Methyl-accepting chemotaxis protein	16.7978
CAC0444	Na/H antiporter (napA)	4.85698
CAC0449	hypothetical protein CAC0449	2.27971
CAC0452	Permease	0.432347
CAC0458	Permease	2.23744
CAC0466	hypothetical protein CAC0466	0.345421
CAC0467	Uncharacterized membrane protein, homolog of YDAH B.subtilis	0.222013
CAC0469	Spore maturation protein A (gene spmA)	0.375138
CAC0470	Spore maturation protein B (gene spmB)	0.189554
CAC0481	Anaerobic ribonucleoside-triphosphate reductase activating protein, gene nrdG	0.414338
CAC0487	Uncharacterized protein, ortholog of Thermotoga maritima (4981823)	2.06538
CAC0532	PTS system, arbutin-like IIBC component	19.0574
CAC0533	Maltose-6'-phosphate glucosidase (glvA)	14.3812
CAC0539	Beta-mannanase ManB, contains ChW-repeats	0.17087
CAC0540	Beta-mannanase ManB-like enzyme, contains ChW-repeats	0.215706
CAC0544	Permease	2.17016
CAC0545	Uncharacterized small protein, homolog of Treponema (6136517)	0.186102
CAC0555	Predicted membrane protein	0.453428
CAC0567	Putative methyltransferase	2.29232
CAC0569	SACPA operon antiterminator (sacT)	3.59878
CAC0570	PTS enzyme II, ABC component	0.187254
CAC0574	Pectate lyase H (FS)	2.37635
CAC0579	Serine protein kinase (prkA protein), P-loop containing	0.130953
CAC0580	hypothetical protein CAC0580	0.178078
CAC0581	Stage V sporulation protein R	0.157318
CAC0582	Cobyrinic acid a,c-diamide synthase CobB/CbiA (CBIB protein)	3.04373
CAC0587	flavodoxin	53.5613
CAC0588	hypothetical protein CAC0588	53.1714
CAC0589	Biotin-(acetyl-CoA carboxylase)ligase	2.84881
CAC0590	Riboflavin biosynthesis protein RIBD (pirimidine deaminase and pirimidine reductase)	9.02436
CAC0591	riboflavin synthase subunit alpha	5.39327
CAC0592	Riboflavin biosynthes protein RIBA (GTPcyclohydrolase/3,4-dihydroxy-2-butanone 4-phosphate synthase)	11.0537
CAC0593	riboflavin synthase subunit beta	8.92064
CAC0594	pyridoxine biosynthesis protein	2.84591
CAC0595	Glutamine amidotranspherase (possibly involved in histidine and purine biosinthesis)	2.97115
CAC0596	Spore germination protein. gerKA	2.02737
CAC0610	hypothetical protein CAC0610	0.107021
CAC0611	Predicted membrane protein, YohK family	0.163649
CAC0612	Predicted membrane protein YohJ family	0.132405
CAC0613	Spore coat protein F	0.494642
CAC0614	Spore coat protein F	0.362538
CAC0623	hypothetical protein CAC0623	0.0286921
CAC0624	hypothetical protein CAC0624	0.0527407
CAC0651	hypothetical protein CAC0651	0.408379
CAC0652	Uncharacterized conserved membrane protein, similar to MDR (VANZ) ORF of Enterococcus	0.415058
CAC0657	Predicted transposase (5' fragment)	0.35299
CAC0658	Fe-S oxidoreductase	0.468534
CAC0661	ABC transporter ATP-binding protein (multidrug resistance protein)	0.479208
CAC0670	hypothetical protein CAC0670	3.1796
CAC0692	glucuronate isomerase	2.6505
CAC0694	Permease of the Na+: galactoside symporter family	4.14395
CAC0697	Galactose mutarotase related enzyme	2.72364
CAC0706	Endo-1,4-beta glucanase (fused to two ricin-B-like domains)	8.04519
CAC0707	RNA polymerase factor sigma-54	8.62261
CAC0724	Transcriptional regulator, AcrR family	0.339541
CAC0735	hypothetical protein CAC0735	0.440566
CAC0737	glutamate dehydrogenase	0.14555
CAC0743	6-phospho-beta-glucosidase	3.04573
CAC0752	Homolog of eukaryotic DNA ligase III	0.399413
CAC0785	hypothetical protein CAC0785	0.155139
CAC0786	Uncharacterized conserved protein, repeats	8.05135
CAC0787	Uncharacterized conserved protein, repeats	9.88524
CAC0788	Ferrichrome transport permease	22.8746
CAC0789	permease	14.7259
CAC0790	Ferrichrome-binding periplasmic proteinl, fhuD	14.7958
CAC0791	Ferrichrome ABC transporter, ATP-binding protein, fhuC	11.5084
CAC0808	Hydrogenase expression factor (hybG)	3.31383
CAC0809	Hydrogenase formation factor (hypE)	0.444911
CAC0811	Hydrogenase expression-formation factor (hypD)	2.02621
CAC0826	Endoglucanase family 5	2.6709
CAC0843	Ribonuclease precursor (barnase), secreted.	0.0725809
CAC0844	Barstar-like protein ribonuclease (barnase) inhibitor	0.0772627
CAC0845	Ferritin-like protein Rsg	0.496191
CAC0852	Amino acid permease	0.432348
CAC0856	Transcriptional regulator, LacI family (probably maltose operon transcriptional repressor)	2.59594
CAC0878	Amino acid ABC transporter permease component	3.55867
CAC0879	ABC-type polar amino acid transport system, ATPase component	5.42373
CAC0880	Periplasmic amino acid binding protein	5.92677
CAC0882	Predicted membrane protein, hemolysin III homolog	2.64224
CAC0892	3-deoxy-7-phosphoheptulonate synthase	0.363954
CAC0893	Prephenate dehydrogenase	0.417781
CAC0894	3-dehydroquinate synthetase	0.469457
CAC0910	Probably cellulosomal scaffolding protein precursor, secreted; cellulose-binding and cohesin domain	2.75152
CAC0911	Possible processive endoglucanase family 48, secreted; CelF ortholog; dockerin domain	2.13576
CAC0912	Possible non-processive endoglucanase family 5, secreted; CelA homolog secreted; dockerin domain	2.05096
CAC0913	Possible non-processive endoglucanase family 9, secreted; CelG ortholog; dockerin and cellulose-binding domain	2.31443
CAC0914	Cellulosome integrating cohesin-containing protein, secreted	2.01352
CAC0922	Uncharacterized small conserved protein, homolog of yfjA/yukE B.subtilis	0.375605
CAC0926	TPR-repeat-containing protein	0.371565
CAC0928	Uncharacterized small conserved protein, homolog of yfjA/yukE B.subtilis	2.08233
CAC0929	SAM-dependent methyltransferase	12.1085
CAC0930	Cystathionine gamma-synthase	25.1666
CAC0931	Cysteine synthase	19.2612
CAC0970	Isopropylmalate synthase	3.39724
CAC0971	aconitate hydratase	2.43608
CAC0972	Isocitrate dehydrogenase	2.15548
CAC0973	argininosuccinate synthase	2.86566
CAC0974	Argininosuccinate lyase	2.35308
CAC0984	ABC transporter, ATP-binding protein	3.26125
CAC0985	ABC transporter, permease component	2.3234
CAC0988	Probably membrane protein	0.23676
CAC0990	Glutamyl-tRNA synthetase	0.363376
CAC1029	FeoA-like protein, involved in iron transport	9.80516
CAC1030	FeoA-like protein, involved in iron transport	8.33135
CAC1031	FeoB-like GTPase, responsible for iron uptake	9.93177
CAC1032	Predicted transcriptional regulator	9.22322
CAC1034	hypothetical protein CAC1034	0.439649
CAC1039	Membrane protein, TerC homolog	5.50314
CAC1043	Xre family DNA-binding domain and TPR-repeat containing protein	0.429925
CAC1051	Uncharacterized conserved protein (possible membrane)	2.7574
CAC1052	Membrane protease subunit, stomatin/prohibitin homolog	3.34789
CAC1063	TPR-repeat-containing protein	0.482168
CAC1066	hypothetical protein CAC1066	4.60149
CAC1067	TPR-repeat containing protein	0.35056
CAC1068	Hypothetical protein, CF-25 family	6.19455
CAC1071	Transcriptional regulator, AcrR family	4.27125
CAC1074	Predicted permease	0.456303
CAC1075	Beta-glucosidase family protein	47.6551
CAC1079	Uncharacterized protein, related to enterotoxins of other Clostridiales	8.95923
CAC1080	Uncharacterized protein, probably surface-located	9.2298
CAC1081	Uncharacterized protein, probably surface-located	8.33984
CAC1084	Beta-glucosidase family protein	12.6296
CAC1085	alpha-xylosidase YicI	13.0294
CAC1086	Transcriptional regulators of NagC/XylR family	12.0394
CAC1087	hypothetical protein CAC1087	2.70764
CAC1093	Hypothetical secreted protein	0.196393
CAC1098	DNA polymerase I	0.492325
CAC1104	hypothetical protein CAC1104	0.276058
CAC1105	hypothetical protein CAC1105	0.120611
CAC1106	hypothetical protein CAC1106	0.264501
CAC1107	Hypothetical protein, CF-36 family	0.195086
CAC1108	Lyc gene autolisin (1,4-bets-N-acetylmuramidase), family 25 of glycosyl hydrolase; peptodoglycan-binding domain	0.25589
CAC1109	Hypothetical protein, CF-8 family	0.20996
CAC1110	Integrase/recombinase (xerC/xerD family); CF-10 family	0.336854
CAC1111	Hypothetical protein, CF-10 family	0.190879
CAC1112	Hypothetical protein, CF-11 family	0.453683
CAC1113	hypothetical protein CAC1113	0.38295
CAC1116	hypothetical protein CAC1116	0.43336
CAC1117	hypothetical protein CAC1117	0.364332
CAC1118	Phage related protein	0.239555
CAC1119	hypothetical protein CAC1119	0.308721
CAC1120	Phage-related protein, YqbO B.subtilis homolog	0.287165
CAC1123	hypothetical protein CAC1123	0.427813
CAC1124	hypothetical protein CAC1124	0.284076
CAC1125	hypothetical protein CAC1125	0.147059
CAC1126	hypothetical protein CAC1126	0.356594
CAC1127	hypothetical protein CAC1127	0.286149
CAC1128	hypothetical protein CAC1128	0.0938164
CAC1130	hypothetical protein CAC1130	0.380731
CAC1131	hypothetical protein CAC1131	0.305286
CAC1132	hypothetical protein CAC1132	0.357853
CAC1133	Phage related protein, YonE B.subtilis homolog	0.251601
CAC1134	Phage related protein, YonF B.subtilis homolog	0.286558
CAC1135	hypothetical protein CAC1135	0.147632
CAC1136	Phage related protein, YonJ B.subtilis homolog	0.188268
CAC1137	hypothetical protein CAC1137	0.347229
CAC1138	hypothetical protein CAC1138	0.380776
CAC1146	hypothetical protein CAC1146	4.14282
CAC1147	hypothetical protein CAC1147	0.428432
CAC1151	hypothetical protein CAC1151	7.30514
CAC1152	hypothetical protein CAC1152	3.94423
CAC1153	hypothetical protein CAC1153	4.33816
CAC1159	hypothetical protein CAC1159	3.41002
CAC1160	hypothetical protein CAC1160	0.413182
CAC1161	Predicted ATPase of HSP70 class	2.19607
CAC1184	hypothetical protein CAC1184	3.33203
CAC1194	hypothetical protein CAC1194	4.56546
CAC1196	hypothetical protein CAC1196	11.8952
CAC1204	hypothetical protein CAC1204	0.489908
CAC1216	hypothetical protein CAC1216	2.59222
CAC1217	Guanylate kinase (P-loop type)	2.66721
CAC1218	Phage related protein, YorS B.subtilis homolog	2.7193
CAC1219	hypothetical protein CAC1219	3.60101
CAC1220	hypothetical protein CAC1220	2.58944
CAC1221	hypothetical protein CAC1221	3.14679
CAC1222	DNA-methyltransferase (cytosine-specific)	3.10109
CAC1224	hypothetical protein CAC1224	2.54048
CAC1225	hypothetical protein CAC1225	2.43806
CAC1226	RNA polymerase sigma factor	3.3485
CAC1230	hypothetical protein CAC1230	0.368915
CAC1231	Predicted dehydrogenase, YULF B.subtilis ortholog	3.95892
CAC1232	Predicted lytic murein transglycosylase (N-term. LysM motif repeat domain)	15.0007
CAC1236	hypothetical protein CAC1236	0.124159
CAC1239	Predicted membrane protein	0.379834
CAC1240	Maf-like protein	0.446478
CAC1241	DNA repair protein RadC	0.498234
CAC1249	Septum site-determining protein MinD, ATPase	0.499256
CAC1257	50S ribosomal protein L21	0.409582
CAC1259	50S ribosomal protein L27	0.489652
CAC1277	Predicted membrane protein	4.21603
CAC1298	Uncharacterized protein, related to B.subtilis spore coat protein COTS	0.0402524
CAC1314	hypothetical protein CAC1314	2.83958
CAC1315	Peptodoglycan-binding domain containing protein	3.99716
CAC1316	Predicted membrane protein	0.444744
CAC1319	Glycerol uptake facilitator protein, GLPF	60.0494
CAC1320	Glycerol-3-phosphate responsive antiterminator (mRNA-binding), GLPP	7.94743
CAC1321	glycerol kinase	47.2823
CAC1322	Glycerol-3-phosphate dehydrogenase, GLPA	2.09437
CAC1323	NAD(FAD)-dependent dehydrogenase	5.80229
CAC1324	Uncharacterized predected metal-binding protein	5.67192
CAC1327	hypothetical protein CAC1327	5.72733
CAC1332	mannonate dehydratase	0.291703
CAC1335	Spore coat protein F (COTF) related protein	0.124661
CAC1336	hypothetical protein CAC1336	0.323208
CAC1337	Spore coat protein COTJB	0.0903095
CAC1338	Spore coat protein COTJC	0.0811946
CAC1339	Possible sugar-proton symporter	36.1934
CAC1341	L-ribulose-5-phosphate 4-epimerase	5.80887
CAC1342	L-arabinose isomerase	2.60351
CAC1343	putative phosphoketolase	2.87153
CAC1344	Sugar kinase, possible xylulose kinase	49.6792
CAC1345	D-xylose-proton symporter	147.389
CAC1346	L-arabinose isomerase	118.061
CAC1347	putative translaldolase	6.89242
CAC1348	Transketolase, TKT	7.87753
CAC1349	Aldose-1-epimerase	7.17977
CAC1350	hypothetical protein CAC1350	0.465296
CAC1352	Membrane associated chemotaxis sensory transducer protein (MSP domain and HAMP domain)	0.344368
CAC1353	Phosphotransferase system IIC component, possibly N-acetylglucosamine-specific	0.203673
CAC1355	Transcriptional antiterminator (BglG family)	0.472726
CAC1357	Uncharacterized predicted metal-binding protein	0.322512
CAC1358	hypothetical protein CAC1358	6.85567
CAC1359	Predicted xylanase/chitin deacetylase	0.234608
CAC1361	dithiobiotin synthetase	0.493557
CAC1362	Adenosylmethionine-8-amino-7-oxononanoate aminotranferase	0.458835
CAC1366	Predicted membrane protein	0.447094
CAC1367	Cobalt permease	0.411036
CAC1368	Cobalt transport (ATPase component)	0.451174
CAC1370	cobalamin biosynthesis protein CbiG	0.395106
CAC1371	Possible kinase, diverged	0.419433
CAC1372	nicotinate-nucleotide--dimethylbenzimidazole phosphoribosyltransferase	0.410038
CAC1373	Anaerobic Cobalt chelatase, cbiK	0.411188
CAC1374	cobyric acid synthase	0.472811
CAC1375	Cobyrinic acid a,c-diamide synthase CobB	0.421037
CAC1376	precorrin-8X methylmutase	0.36
CAC1377	cobalt-precorrin-6A synthase	0.375366
CAC1378	Precorrin-6B methylase CbiT	0.402845
CAC1379	cobalt-precorrin-2 C(20)-methyltransferase	0.381412
CAC1380	precorrin-4 methylase cbiF	0.476004
CAC1381	cobalt-precorrin-6x reductase	0.459598
CAC1382	precorrin-3B C17-methyltransferase	0.438999
CAC1383	adenosylcobinamide kinase/adenosylcobinamide-phosphate guanylyltransferase	0.416615
CAC1384	cobalamin synthase	0.39862
CAC1385	Alpha-ribazole-5'-phosphate phosphatase, CobC	0.445904
CAC1390	phosphoribosylaminoimidazole carboxylase catalytic subunit	2.8456
CAC1391	phosphoribosylaminoimidazole-succinocarboxamide synthase	2.43774
CAC1397	Predicted hydrolase of PHP superfamily	0.464442
CAC1401	ABC transporter, ATPase component	0.473191
CAC1402	Unchracterized conserved protein, similar to IcaC of Staphylococcus; YHJR B.subtilis family	0.41007
CAC1405	Beta-glucosidase	3.45177
CAC1406	Transcriptional antiterminator (BglG family)	40.2023
CAC1407	PTS system, beta-glucosides-specific IIABC component	30.9027
CAC1408	Phospho-beta-glucosidase	2.11201
CAC1409	Predicted membrane protein	2.86992
CAC1421	Pyruvate-formate lyase-activating enzyme	0.417105
CAC1422	Uncharacterized CBS domain-containing protein, YUGS B.subtilis ortholog	0.324061
CAC1427	4-aminobutyrate aminotransferase (PLP-dependent)	2.12868
CAC1433	hypothetical protein CAC1433	3.09328
CAC1436	hypothetical protein CAC1436	0.489016
CAC1437	Diverged AAA-family ATPase containing protein	0.492475
CAC1438	hypothetical protein CAC1438	3.08584
CAC1442	hypothetical protein CAC1442	0.307622
CAC1443	hypothetical protein CAC1443	2.50737
CAC1453	Periplasmic fructose-binding protein component of signal transduction system LevT	3.71026
CAC1454	Membrane associated histidine kinase-like ATPase	4.83459
CAC1456	periplasmic fructose-binding protein component of signal transduction system LevQ	2.60671
CAC1457	PTS system, fructose(mannose)-specific IIA component	16.9199
CAC1458	PTS system, fructose(mannose)-specific IIB	40.937
CAC1459	PTS system, fructose(mannose)-specific IIC	7.64288
CAC1460	PTS system, fructose(mannose)-specific IID	7.21564
CAC1461	Predicted membrane protein	6.19775
CAC1462	Levanase/invertase	4.24879
CAC1463	Predicted transcriptional regulator	2.42705
CAC1470	2-Hydroxy-6-Oxo-6-Phenylhexa-2,4-Dienoate hydrolase	4.1747
CAC1471	Ketopantoate reductase	3.83899
CAC1477	hypothetical protein CAC1477	5.45777
CAC1478	30S ribosomal protein S4	5.68631
CAC1487	small acid-soluble spore protein Tlp	4.9144
CAC1520	hypothetical protein CAC1520	0.30679
CAC1526	Amidase, related to GSP of E.coli	3.80909
CAC1527	Spore germination protein GerKB	3.47298
CAC1529	Alpha-L-arabinofuranosidase II precursor	15.2216
CAC1530	Sugar-proton symporter, possibly for arabinosides	21.998
CAC1531	hypothetical protein CAC1531	3.86844
CAC1556	Chitinase family protein	5.40481
CAC1563	Endoglucanase (fragment)	0.369085
CAC1567	hypothetical protein CAC1567	0.41548
CAC1576	Predicted oxidoreductase, ortholog of GSP39 B.subtilis	0.468111
CAC1583	Predicted P-loop ATPase	0.390093
CAC1584	ribonuclease Z	0.492464
CAC1590	2-oxoglutarate/malate translocator	2.39271
CAC1602	Predicted diverged CheY-domain	6.23593
CAC1603	Diverged enzyme related to 2'-5' RNA ligase, ortholog YJCG B.subtilis	8.65649
CAC1614	Predicted glycosyltransferase	0.25444
CAC1617	hypothetical protein CAC1617	0.3271
CAC1633	Protein from bacterioferritin family	0.138658
CAC1649	hypothetical protein CAC1649	0.233979
CAC1650	Hypothetical protein, CF-38 family	0.353665
CAC1655	bifunctional enzyme phosphoribosylformylglycinamidine (FGAM) synthase (synthetase domain/glutamine amidotransferase domain)	2.6474
CAC1659	Predicted membrane protein	17.1355
CAC1660	butyrate kinase	5.18086
CAC1662	hypothetical protein CAC1662	2.47434
CAC1663	hypothetical protein CAC1663	3.27043
CAC1669	Carbon starvation protein	4.27141
CAC1676	hypothetical protein CAC1676	2.15948
CAC1684	TYPA/BIPA type GTPase	0.38636
CAC1685	Uncharacterized protein from YceG family	0.37352
CAC1686	S-adenosylmethionine-dependent methyltransferase	0.398249
CAC1687	Collagenase family protease	0.333805
CAC1689	sporulation sigma factor SigK	0.46251
CAC1694	Sigma factor E processing enzyme, SpoIIGA	0.348225
CAC1696	sporulation sigma factor SigG	0.270554
CAC1697	Uncharacterized conserved protein, YMXH B.subtilis homolog	0.133066
CAC1702	hypothetical protein CAC1702	4.37961
CAC1703	Methyl-accepting chemotaxis protein (fragment)	2.18826
CAC1736	RecG helicase	0.492012
CAC1738	Phosphopantetheine adenylyltransferase	0.493003
CAC1763	hypothetical protein CAC1763	0.299619
CAC1765	ATPase, possible competence protein ComM	0.101589
CAC1779	hypothetical protein CAC1779	2.79245
CAC1821	adenylosuccinate lyase	3.67985
CAC1839	hypothetical protein CAC1839	3.26665
CAC1848	cytidylate kinase	0.457294
CAC1855	hypothetical protein CAC1855	0.197547
CAC1860	hypothetical protein CAC1860	0.223907
CAC1861	Fragment flavodoxin oxidoreductase	0.156182
CAC1862	hypothetical protein CAC1862	3.7134
CAC1863	hypothetical protein CAC1863	8.60297
CAC1864	hypothetical protein CAC1864	3.45355
CAC1871	FtsK-like DNA segregation ATPase, YDCQ B.subtilis ortholog	4.8726
CAC1873	hypothetical protein CAC1873	0.42404
CAC1875	Hypothetical protein, CF-36 family	4.57124
CAC1885	hypothetical protein CAC1885	2.44343
CAC1886	Uncharacterized phage related protein	0.47617
CAC1890	Phage related protein, possible DNA packing	0.307546
CAC1893	ClpP family serine protease, possible phage related	0.474158
CAC1896	Phage terminase-like protein, small subunit	3.38748
CAC1898	hypothetical protein CAC1898	2.76862
CAC1904	hypothetical protein CAC1904	2.08008
CAC1905	hypothetical protein CAC1905	0.291806
CAC1907	hypothetical protein CAC1907	2.17907
CAC1908	Predicted membrane protein	2.81809
CAC1911	hypothetical protein CAC1911	2.55627
CAC1916	hypothetical protein CAC1916	2.81448
CAC1917	hypothetical protein CAC1917	2.27943
CAC1919	Phage related SSB-like protein	0.489093
CAC1921	hypothetical protein CAC1921	8.66425
CAC1923	hypothetical protein CAC1923	0.350627
CAC1924	hypothetical protein CAC1924	0.364356
CAC1928	hypothetical protein CAC1928	5.23147
CAC1930	Uncharacterized protein, MazG family	0.32236
CAC1935	hypothetical protein CAC1935	0.320063
CAC1936	hypothetical protein CAC1936	0.50006
CAC1940	hypothetical protein CAC1940	0.265616
CAC1942	hypothetical protein CAC1942	2.11891
CAC1944	hypothetical protein CAC1944	8.69057
CAC1945	Phage related anti-repressor protein	2.07379
CAC1946	Phage related transcriptional regulator (Xre family)	3.57354
CAC1964	Ribosomal protein S1	2.17063
CAC1966	Surface-layer related glycoprotein	4.2928
CAC1968	Pectate lyase related enzyme	2.09124
CAC1969	Possible plasmid transfer factor, TraK	2.35327
CAC1970	hypothetical protein CAC1970	2.86175
CAC1974	Hypothetical secreted protein	0.49713
CAC1984	Predicted permease	0.270903
CAC1986	hypothetical protein CAC1986	0.241075
CAC1988	Ferrichrome-binding periplasmic protein	0.491324
CAC1990	ABC-type iron (III) transport system, permease component	0.393046
CAC1991	Uncharacterized protein, YIIM family	0.425036
CAC1992	molybdenum cofactor biosynthesis protein C	0.439819
CAC1993	Molybdenum cofactor biosynthesis enzyme MoaA, Fe-S oxidoreductase	0.369257
CAC1994	Molybdopterin biosynthesis enzyme, MoaB	0.386019
CAC1995	hypothetical protein CAC1995	0.347787
CAC1996	hypothetical protein CAC1996	0.401877
CAC1997	Predicted glycosyltransferase	0.458327
CAC1998	ABC-type transport system, ATPase component	0.39106
CAC1999	hypothetical protein CAC1999	0.336838
CAC2000	indolepyruvate oxidoreductase subunit B	0.408179
CAC2001	Indolepyruvate ferredoxin oxidoreductase, subunit alpha	0.325742
CAC2003	Predicted permease	2.46615
CAC2004	Siderophore/Surfactin synthetase related protein	2.11493
CAC2005	Siderophore/Surfactin synthetase related protein	2.23388
CAC2006	Enzyme of siderophore/surfactin biosynthesis	2.26576
CAC2007	Predicted glycosyltransferase	2.46348
CAC2008	3-oxoacyl-(acyl-carrier-protein) synthase	2.24163
CAC2009	3-Hydroxyacyl-CoA dehydrogenase	2.50599
CAC2010	Predicted Fe-S oxidoreductase	2.29555
CAC2011	Possible 3-oxoacyl-	2.03971
CAC2012	Enoyl-CoA hydratase	2.27177
CAC2013	hypothetical protein CAC2013	2.66832
CAC2014	Predicted esterase	2.24007
CAC2015	hypothetical protein CAC2015	2.31941
CAC2016	Enoyl-CoA hydratase	2.10384
CAC2018	Aldehyde:ferredoxin oxidoreductase	2.68803
CAC2019	Malonyl CoA-acyl carrier protein transacylase	2.14095
CAC2020	Molybdopterin biosynthesis enzyme, MoeA, fused to molibdopterin-binding domain	6.84695
CAC2021	Molybdopterin biosynthesis enzyme, MoeA (short form)	14.0365
CAC2022	Molybdopterin biosynthesis enzyme, moaB	3.47232
CAC2023	Membrane protein, related to copy number protein COP from Clostridium perfringens plasmid pIP404 (GI:116928)	3.23315
CAC2024	Phosphatidylglycerophosphate synthase related protein (fragment)	3.07141
CAC2025	hypothetical protein CAC2025	2.75739
CAC2028	Hypothetical protein, CF-4 family	3.20896
CAC2029	hypothetical protein CAC2029	2.43302
CAC2030	hypothetical protein CAC2030	0.407401
CAC2050	Predicted membrane protein	0.176176
CAC2054	hypothetical protein CAC2054	8.89974
CAC2056	hypothetical protein CAC2056	0.405578
CAC2057	D-alanyl-D-alanine carboxypeptidase	0.0928525
CAC2086	Stage III sporulation protein AH, SpoIIIAH	0.192295
CAC2087	Stage III sporulation protein AG, SpoIIIAG	0.249675
CAC2088	Stage III sporulation protein AF, SpoIIIAF	0.213732
CAC2089	Stage III sporulation protein AE, SpoIIIAE	0.304338
CAC2091	Stage III sporulation protein AC, SpoIIIAC	0.265595
CAC2092	stage III sporulation protein SpoAB	0.180254
CAC2093	Stage III sporulation protein AA, SpoIIIAA	0.159846
CAC2096	hypothetical protein CAC2096	0.262726
CAC2099	hypothetical protein CAC2099	4.11772
CAC2100	hypothetical protein CAC2100	0.475191
CAC2101	hypothetical protein CAC2101	2.8125
CAC2102	Prepilin peptidase	4.19104
CAC2106	Predicted membrane protein	4.69857
CAC2114	Predicted pseudouridylate synthase, YLYB B.subtilis ortholog	0.492086
CAC2118	Cell division protein DivIVA	0.411021
CAC2128	UDP-N-acetylmuramyl pentapeptide synthase	0.476957
CAC2129	UDP-N-acetylmuramoylalanyl-D-glutamate--2,6-diaminopimelate ligase	0.439609
CAC2130	Stage V sporulation protein D, spoVD, FtsI/pbp family	0.400406
CAC2131	hypothetical protein CAC2131	0.467109
CAC2132	S-adenosyl-methyltransferase MraW	0.471812
CAC2137	Cation transport P-type ATPase	0.444542
CAC2172	Predicted glycosyltransferase	0.313709
CAC2173	Glycosyltransferase	0.350209
CAC2177	Ucharacterized protein, CGEB homolog	3.75187
CAC2179	Nucleoside-diphosphate-sugar epimerase	2.69467
CAC2188	Protein containing a domain related to multimeric flavodoxin WrbA family	2.066
CAC2235	Cysteine synthase/cystathionine beta-synthase, CysK	6.69817
CAC2236	Uncharacterized conserved protein of YjeB/RRF2 family	4.13302
CAC2237	glucose-1-phosphate adenylyltransferase	0.339895
CAC2238	ADP-glucose pyrophosphorylase	0.32617
CAC2239	Glycogen synthase, glgA	0.480543
CAC2240	Protein shares with cyclomaltodextrin glucanotransferase C-terminal domain	0.478016
CAC2243	N-terminal domain of asparagine synthase	0.402935
CAC2249	C-terminal domain of asparagine synthase	0.112862
CAC2250	UDP-glucose pyrophosphorylase	0.346363
CAC2252	Alpha-glucosidase fused to unknown alpha-amylase C-terminal. domain	296.154
CAC2257	hypothetical protein CAC2257	3.5412
CAC2258	hypothetical protein CAC2258	10.0956
CAC2259	Predicted transcriptional regulator of MarR-family	5.91198
CAC2287	Acyl-CoA reductase LuxC	2.17145
CAC2288	Acyl-protein synthetase, luxE	2.43971
CAC2289	Biotin carboxyl carrier protein	0.431813
CAC2295	hypothetical protein CAC2295	0.350928
CAC2300	Uncharacterized secreted protein, YunB B.subtilis homolog	0.366176
CAC2303	Stage V sporulation AE, SpoVAE (fragment)	0.133641
CAC2304	stage V sporulation protein AD	0.25964
CAC2308	Anti-anti-sigma factor (antagonist of SpoIIAB)	0.457983
CAC2311	Nitroreductase family protein	0.440643
CAC2322	hypothetical protein CAC2322	2.01853
CAC2342	Predicted membrane protein	0.234587
CAC2349	hypothetical protein CAC2349	0.372391
CAC2350	Sugar transaminase, involved in dTDP-4-amino-4,6-dideoxyglucose biosynthesis	0.125649
CAC2351	Glycosyltransferase	0.253399
CAC2352	hypothetical protein CAC2352	0.251879
CAC2365	Small acid-soluble spore protein	0.0539645
CAC2380	PLP-dependent aminotransferase	0.445809
CAC2381	Tetrahydrodipicolinate N-succinyltransferase	0.32734
CAC2383	Predicted xylanase/chitin deacetylase	0.0682744
CAC2384	hypothetical protein CAC2384	2.40156
CAC2386	Predicted protein of beta-propeller fold	0.253373
CAC2389	Acetylglutamate kinase	2.04558
CAC2390	N-acetyl-gamma-glutamyl-phosphate reductase	2.25643
CAC2402	TPR repeats containing protein	0.495592
CAC2413	Predicted membrane protein	0.384103
CAC2416	Uncharacterized protein, ErfK family; contains peptidoglycan-binding domain	0.221122
CAC2426	hypothetical protein CAC2426	0.327316
CAC2433	HtrA-like serine protease (with PDZ domain)	2.29552
CAC2446	hypothetical protein CAC2446	2.17579
CAC2447	hypothetical protein CAC2447	4.39379
CAC2454	Hypothetical protein, CF-13 family	0.387075
CAC2455	Hypothetical protein, CF-13 family	3.33098
CAC2456	Hypothetical protein, CF-40 family	2.96117
CAC2460	hypothetical protein CAC2460	0.228033
CAC2463	Hypothetical protein, CF-13 family	3.8321
CAC2498	Carbon monoxide dehydrogenase, catalytic subunit (cooS)	0.108603
CAC2499	Pyruvate ferredoxin oxidoreductase	0.247337
CAC2510	Predicted membrane protein	2.42603
CAC2512	hypothetical protein CAC2512	10.344
CAC2514	Beta galactosidase	69.8693
CAC2516	hypothetical protein CAC2516	4.61703
CAC2518	Extracellular neutral metalloprotease, NPRE (fragment or C-term. domain)	0.434582
CAC2522	Glycosyltransferase	0.365642
CAC2524	hypothetical protein CAC2524	0.347623
CAC2540	Co/Zn/Cd efflux system component	3.29169
CAC2543	Electron-transferring flavoprotein large subunit	2.11231
CAC2544	Electron-transferring flavoprotein small subunit	2.17925
CAC2548	Reductase/isomerase/elongation factor common domain	0.0928615
CAC2567	Superoxide dismutase (Fe/Mn family)	0.460633
CAC2569	NimC/NimA family protein	3.65255
CAC2570	Predicted arabinogalactan endo-1,4-beta-galactosidase	10.9997
CAC2572	Possible aminoglycoside phosphotransferase (protein kinase related), diverged	0.486381
CAC2582	Uncharacterized conserved membrane protein, YHGE B.subtilis homolog	0.318052
CAC2590	hypothetical protein CAC2590	3.09521
CAC2593	Uncharacterized conserved membrane protein, YGGA family	7.21869
CAC2595	hypothetical protein CAC2595	0.208388
CAC2600	Predicted membrane protein	2.17227
CAC2602	spermidine synthase	2.0649
CAC2603	Predicted membrane protein	0.221336
CAC2609	hypothetical protein CAC2609	10.2881
CAC2610	L-fucose isomerase related protein	52.4013
CAC2611	hypothetical protein CAC2611	27.2288
CAC2612	Xylulose kinase	17.9028
CAC2613	Glucokinase	2.83085
CAC2615	Uncharacterized conserved protein, CotF B.subtilis family	0.376076
CAC2616	Predicted iron-dependent transcription repressor	0.194058
CAC2618	Hypothetical protein, CF-17 family	2.19848
CAC2621	Cell wall hydrolase (autolysin), family 25 of glycosyl hydrolase; peptodoglycan-binding domain	2.61794
CAC2629	Hypothetical secreted protein	0.442084
CAC2636	GTPase EngB	2.28876
CAC2644	carbamoyl phosphate synthase large subunit	2.00195
CAC2645	carbamoyl phosphate synthase small subunit	2.43319
CAC2654	aspartate carbamoyltransferase catalytic subunit	2.16151
CAC2655	Uncharacterized membrane-associated protein, DedA family	0.442798
CAC2666	hypothetical protein CAC2666	0.0414536
CAC2686	Possible maltodextrin glucosidase	0.290976
CAC2688	Alpha/beta superfamily hydrolase (possible chloroperoxidase)	0.065679
CAC2691	D-lactate dehydrogenase	2.78423
CAC2693	Predicted membrane protein	0.24187
CAC2697	hypothetical protein CAC2697	0.437014
CAC2700	bifunctional GMP synthase/glutamine amidotransferase protein	0.240111
CAC2701	inositol-5-monophosphate dehydrogenase	0.365479
CAC2728	Hypothetical protein, CF-30 family	0.0149022
CAC2729	Secreted protein containing SH3 domain homolog	8.97597
CAC2741	Phosphoglycerate mutase	3.30039
CAC2744	Predicted membrane protein	0.259786
CAC2745	Membrane associated methyl-accepting chemotaxis protein	4.19004
CAC2747	Protein containing LysM repeats (N-terminal domain) and domain related to chitinase	0.483119
CAC2751	Predicted acetyltransferase	0.170858
CAC2752	Uncharacterized membrane protein, YPAA B.subtilis ortholog	0.0225459
CAC2763	Membrane assosiated methyl-accepting chemotaxis protein with HAMP domain	2.28811
CAC2774	Methyl-accepting chemotaxis protein with HAMP domain	18.5891
CAC2776	hypothetical protein CAC2776	0.41122
CAC2783	O-acetylhomoserine sulfhydrylase	3.44612
CAC2791	MoaA/NirJ family Fe-S oxidoreductase	0.453376
CAC2792	Uncharcterized conserved membrane protein, YXAI B.subtilis homolog	2.05555
CAC2796	MoaA/NirJ family Fe-S oxidoreductase	0.463668
CAC2799	Uncharacterized conserved protein, similar to lppY/lpqO of M.tuberculosis	0.206772
CAC2800	CotJC-like protein (GS80 family)	0.0674565
CAC2801	TPR-repeat-containing protein, secreted	0.276479
CAC2805	Possible selenocysteine lyase (aminotransferase of NifS family)	10.5548
CAC2806	Predicted phosphohydrolase, Icc family	9.67469
CAC2807	Endo-1,3(4)-beta-glucanase family 16	11.2428
CAC2808	Beta-lactamase class C domain (PBPX family) containing protein	2.31919
CAC2809	Predicted HD superfamily hydrolase	60.9447
CAC2810	Possible glucoamylase (diverged), 15 family	98.6785
CAC2811	Hypothetical protein, CF-17 family	5.93027
CAC2813	Predicted integrase of XerC/XerD family	0.425935
CAC2814	Predicted membrane protein	2.09181
CAC2815	hypothetical protein CAC2815	4.23406
CAC2816	Hypothetical protein, CF-17 family	5.90517
CAC2822	TPR-repeat-containing protein	5.41573
CAC2827	S-adenosylmethionine-dependent methyltransferase	3.03254
CAC2828	Nudix (MutT) family hydrolase/pyrophosphatase	3.36655
CAC2833	Uncharacterized conserved protein, YAEG family	161.271
CAC2834	Uncharacterized conserved protein, YHAD family	187.652
CAC2835	Gluconate permease, gntP	321.921
CAC2841	Conserved membrane protein, probable transporter, YPAA B.subtilis ortholog	0.350803
CAC2843	Protein containing aminopeptidase domain (iap family)	0.239822
[truncated: 277 more rows]
