# Supplementary material for: Pleiotropic functions of catabolite control protein CcpA in Butanol-producing Clostridium acetobutylicum
Source: BMC Genomics. 2012 Jul 30;13:349. doi: 10.1186/1471-2164-13-349 (PMC3507653; doi:10.1186/1471-2164-13-349)
Supplement: Additional file 3 — Table S2. Identified putative CcpA-binding sites in Clostridium acetobutylicum. The table lists all of predicted catabolite repression elements (CREs) in Clostridium acetobutylicum. HMM method was used for the prediction. The training set for HMM search was obtained from microarray expression data. The genes up-regulated or down-regulated in transcript levels were indicated. [file 1471-2164-13-349-S3.xls]

## Sheet: CRE sites
						Microarray data
Gene name	Gene locus	Product_Name	CRE	Position	Score	Fold_change(ccpA_M vs.824_M)	Regulation(ccpA_M vs. 824_M)	Fold_change(ccpA_L vs.824_L)	Regulation(ccpA_L vs. 824_L)	Fold_change(ccpA_T vs.824_T)	Regulation(ccpA_T vs. 824_T)	Fold_change(ccpA_S vs.824_S)	Regulation(ccpA_S vs. 824_S)
CAC0019	CAC0019	Transcriptional regulator, AcrR family	ATGAAATCACTTTCAT	-88	4.4	0.445121	down			2.00912	up	199.668	up
CAC0020	CAC0020	MDR-type permease	ATGAAAGTGATTTCAT	-92	3.4							3.79963	up
CAC0040	CAC0040	Uncharacterized small conserved protein, homolog of yfjA/yukE B.subtilis	TAGAAAATGTTTTAAA	77	2.6							3.79963	up
CAC0086	CAC0086	Muconate cycloisomerase related protein, ortholog of YKGB B.subtilis	ATGAAAAGGTTTATAT	11	4.3	8.80594	up	6.27239	up			27.4608	up
cheA	CAC0118	Chemotaxis protein cheA	TTAAAAACGATTTCAA	490	5.8			2.71984	up	15.0471	up	9.32568	up
CAC0132	CAC0132	hypothetical protein CAC0132	ATTAAAACGAAAACAA	-75	2.1
CAC0149	CAC0149	hypothetical protein CAC0149	ATGTAAACGTAATCAA	-85	6	15.3434	up	14.5167	up	0.201196	down	0.434582	down
CAC0149	CAC0149	hypothetical protein CAC0149	ATGTTAAGGTTTTTAT	8	1.9	15.3434	up	14.5167	up	0.398875	down
CAC0149	CAC0149	hypothetical protein CAC0149	AATAAAACGTTATCAT	-194	5.6	15.3434	up	14.5167	up	0.278086	down
CAC0151	CAC0151	Predicted SAM dependent methyltransferase	ATAAAAACGTTAATAT	299	2.5
MtlA	CAC0154	PTS system, mannitol-specific IIBC component (gene MtlA)	TTGAAAACGATCGCAT	-78	4.5	24.8894	up	18.2333	up	3.72492	up	0.192647	down
MtlA	CAC0154	PTS system, mannitol-specific IIBC component (gene MtlA)	TTGAAAACGTATACCA	-112	3.8	24.8894	up	18.2333	up	0.201196	down
MtlR	CAC0155	Putative regulator of the PTS system for mannitol (gene MltR)	ATTTAAATGATTACAA	863	1.9	11.5545	up	20.2966	up	3.0625	up
MtlD	CAC0157	mannitol-1-phosphate 5-dehydrogenase	TTGAAAATGAATACTT	839	2.2	9.31606	up	9.35364	up	3.0625	up	0.189256	down
CAC0164	CAC0164	ABC transporter, ATP binding-protein	TTGAAAACGCTATCAT	-38	8.3	18.5922	up	17.0154	up	3.0625	up	0.189256	down
appA	CAC0176	Oligopeptide-binding protein, periplasmic component	TAGAAAACGTTATAAA	113	5
CAC0194	CAC0194	Glycosyltransferase involved in cell wall biogenesis	AAGTAAACAATATCAA	-37	2.9
CAC0201	CAC0201	Transcriptional regulators, AcrR family	TTGAAAAAGAATTCAA	74	3.1
CAC0214	CAC0214	Endoglucanase, aminopeptidase M42 family	AGGAAATCGTAAACAT	425	1.9							2.84881	up
CAC0226	CAC0226	ABC transporter, ATP-binding protein	TAGAAAAGGTTTTTAT	699	3.4
CAC0231	CAC0231	Transcripcional regulator of sugar metabolism	TTGAATCCGTTTACAA	-79	3.5	5.85686	up	13.9808	up	2.70743	up	8.63743	up
CAC0232	CAC0232	1-phosphofructokinase (fructoso 1-phosphate kinase)	TTGTAGACGATTTAAA	278	1.5	10.648	up	18.3728	up	2.70743	up	22.6565	up
CAC0233	CAC0233	PTS system, IIA component	AAGAAAACTTATGCAT	363	1.6	15.1571	up	19.0014	up	2.44591	up	22.6565	up
CAC0252	CAC0252	Molybdate-binding protein	ATATTAACGATTTCAA	-385	2.9
nifH	CAC0253	Nitrogenase iron protein (nitrogenase component II) gene nifH	TTGAAATCGTTAATAT	-184	4.9
CAC0270	CAC0270	hypothetical protein CAC0270	ATGAAAACGCTTATTT	287	5.1
ansB	CAC0274	aspartate ammonia-lyase	AAGAAATTGATAACAT	-216	1.8
CAC0298	CAC0298	Guanylate kinase	TAAAAAACGATATCAA	560	2.7
CAC0314	CAC0314	Uncharacterized protein homolog YKRK B. subtilis	AAGATAACCTTTTAAT	-190	1.7
CAC0321	CAC0321	Response regulator (CheY-like domain, HTH domain)	TTGAAAAAGATTATTT	47	1.6
CAC0324	CAC0324	TPR repeats containing protein	ATAAATACGTTTACAT	-237	4.2
manB	CAC0332	Beta-mannanase	TTGTAAACGTTTTTAT	-158	8.5	5.68164	up	2.92603	up			783.183	up
CAC0355	CAC0355	Putative polygalacturonase (pectinase)	TTGAAAATGTAAACAT	566	3
CAC0359	CAC0359	Similar to yteR (Bacilus subtilis)	TTGTTAACGTTAACGT	-193	3.7	8.73058	up	14.6916	up	10.2863	up	22.6565	up
CAC0359	CAC0359	Similar to yteR (Bacilus subtilis)	ATTCAAACGATTACAT	-50	4	8.73058	up	14.6916	up	4.83075	up	16.8553	up
CAC0360	CAC0360	Transcriptional regulator, LacI family (HTH lacI domain), B.subtilis degA ortholog	ACGTTAACGTTAACAA	-260	1.9
CAC0374	CAC0374	Similar to ABC transporter (permease)	ATGATAACTTTTATAT	88	2.4
levR	CAC0382	Possible transcriptional regulator of levanase operon, AAA-ATPase domain (NtrC family), fused to 2 BglG-like domains, ortholog of B.subtilis levR	ATGTAAACATTTTAGT	-103	2	3.00041	up	2.61963	up	4.32569	up	16.8553	up
CAC0388	CAC0388	hypothetical protein CAC0388	ATGTAAACTTTAATAT	-90	2.6			2.46056	up	10.6472	up	9.32568	up
kdgR	CAC0392	Peptodoglycan-binding domain	ATTTAAACGTTTTCTG	-279	2.6			2.02449	up	46.5003	up	9.32568	up
kdgR	CAC0392	Peptodoglycan-binding domain	CAGAAAACGTTTAAAT	-91	4.1			2.02449	up	41.7188	up	2.10964	up
CAC0408	CAC0408	DNA segregation ATP-ase FtsK/SpoIIIE (three ATPase), contains FHA domain	ATATAAACTTTTACAT	3107	2.6
CAC0414	CAC0414	hypothetical protein CAC0414	TTGAAAACTTTTTTGA	449	1.6
licT	CAC0421	Uncharacterized membrane protein	ATGATAACATTTTCAT	-137	5.7	0.286614	down	0.34882	down			21.3543	up
licT	CAC0421	Uncharacterized membrane protein	ATGAAAATGTTATCAT	-154	6.3	0.286614	down	0.34882	down	0.446421	down
CAC0424	CAC0424	Fructokinase	TTTTAATCGATTTTAT	29	2.6	7.42542	up	5.03636	up	2.53181	up	11.1782	up
ispF	CAC0434	2-C-methyl-D-erythritol 2,4-cyclodiphosphate synthase	TTTAAAACTATTTCTT	-77	2.3	3.18978	up	3.88603	up	5.18386	up	6.87623	up
CAC0435	CAC0435	hypothetical protein CAC0435	TTGAAAACGATATCTT	-35	7.6	6.62079	up	8.20259	up	10.7097	up	22.9938	up
CAC0436	CAC0436	Predicted xylanase/chitin deacetilase, similar to yxkH B.subtilis	AAGATATCGTTTTCAA	-259	5.1
CAC0443	CAC0443	Methyl-accepting chemotaxis protein	ATGAATACGTTTTCTG	358	3.6	12.7892	up	15.2185	up	10.7097	up	16.1986	up
CAC0531	CAC0531	Transcriptional regulator, RpiR family	ATGAAAACGATCTCCA	44	2.5
CAC0532	CAC0532	PTS system, arbutin-like IIBC component	TTGAAAAGGTTTTCTT	-202	5.6	19.6057	up	16.0808	up			783.183	up
asd	CAC0568	aspartate-semialdehyde dehydrogenase	TATTAACCGTTTACAT	-60	2.1
sacT	CAC0569	SACPA operon antiterminator (sacT)	TTGAAAACGTCTTTAT	137	3.9	3.248	up	2.70912	up			5.74292	up
birA	CAC0589	Biotin-(acetyl-CoA carboxylase)ligase	ATGAAAACTTTTTAGA	593	1.6
CAC0612	CAC0612	Predicted membrane protein YohJ family	TTTGTAACGATTACAT	-100	1.2	0.16612	down	0.163387	down	0.446421	down
CAC0612	CAC0612	Predicted membrane protein YohJ family	ATGTAATCGTTATTAT	-119	5	0.16612	down	0.163387	down	0.312383	down
CAC0621	CAC0621	Exopolyphosphatase	TAGAAAACAATATTAT	-81	1.6
CAC0630	CAC0630	Peptide chain ralease factor 3 (RF-3)	TTGAAAATGAATACAA	1361	3
CAC0635	CAC0635	Zinc finger domain	TTTAATACGATTACAT	-197	4.5							2.59594	up
CAC0636	CAC0636	Signal transduction protein containing diguanilate cyclase/phosphodiesterase domain (GGDEF)	ATGTAATCGTATTAAA	-128	2.9
gerKA	CAC0644	Spore germination protein gerKA	ATGAAAACTTTCACAT	758	3.6
CAC0650	CAC0650	Adenilate cyclase, class2 (thermophilic)	TAGAAATCGATATAAA	374	2.3
CAC0659	CAC0659	Predicted Zn-dependent peptidase	ATGAAAATGATTTTGT	1010	1.9
uxaC	CAC0692	glucuronate isomerase	GTGATAACGTTTACTC	-361	1.9	3.69315	up	3.07684	up	5.44153	up	21.4414	up
CAC0693	CAC0693	Transcriptional regulator of the LacI family	ATGAAAAAGTTTTTAA	682	3.8
CAC0706	CAC0706	Endo-1,4-beta glucanase (fused to two ricin-B-like domains)	CAGATAACGTTTACAA	-76	3.4	6.10363	up	7.4217	up	4.21746	up	25.8331	up
rpoN	CAC0707	RNA polymerase factor sigma-54	ATGTAAACGATACTAA	572	1.8	7.08001	up	7.03337	up	5.34671	up	48.1457	up
CAC0729	CAC0729	hypothetical protein CAC0729	TTGAAAAAGTTTATAT	-170	4							2.05096	up
CAC0730	CAC0730	Predicted permease	ATATAAACTTTTTCAA	-101	2.2					2.00888	up	199.668	up
CAC0739	CAC0739	Predicted membrane protein	TAGAATACGTTAAAAA	65	1.6
CAC0743	CAC0743	6-phospho-beta-glucosidase	ATGATAACCTTATCAT	-151	4.2	3.47823	up	3.16325	up	16.1852	up	14.2937	up
CAC0768	CAC0768	Transcriptional regulator, LysR family	AAGAATACTTTAACAT	761	1.8
CAC0773	CAC0773	ABC-type cobalt transport protein ATPase component	AGGAAAACGCTTTTTA	522	1.6					2.21425	up	46.6191	up
CAC0812	CAC0812	Pectate lyase related protein, secreted	TTGTTAACGATAACAA	-165	4.9
CAC0821	CAC0821	Transcriptional regulator (TetR/AcrR family)	AAGTATACGTATTCAT	-104	4.5
CAC0831	CAC0831	Sensory transduction histidine kinase	TTGAAAACATTATTAT	788	3.7
CAC0835	CAC0835	Predicted integral membrane protein	TTAAAAATGCTTTCAT	712	1.8
CAC0841	CAC0841	Predicted transcriptional regulator	TTCAAAATGTTTTCAA	-295	1.6
CAC0842	CAC0842	Hypothetical protein, CF-28 family	TTGAAAACATTTTGAA	-79	1.9							4.27125	up
CAC0843	CAC0843	Ribonuclease precursor (barnase), secreted.	ATGATAACATTTACTT	-149	3.4	0.17408	down	0.214396	down	0.312383	down	0.132405	down
CAC0853	CAC0853	HD superfamily hydrolase (HD-GYP domain)	ATGAAAAAGATAAAAT	1475	1.7
CAC0856	CAC0856	Transcriptional regulator, LacI family (probably maltose operon transcriptional repressor)	ATGAAAACGAGTACTA	308	2.7
CAC0858	CAC0858	Phosphinothricin acetyltransferase	AAGTAAAAATTTTCAT	378	1.7
CAC0870	CAC0870	hypothetical protein CAC0870	AAGAAAATGATAACAT	686	3.7
CAC0871	CAC0871	hypothetical protein CAC0871	GTTAAAACGTATTCAA	-90	3.1
aroC	CAC0896	chorismate synthase	ATGAAAAGGATAACTT	176	2.9
CAC0903	CAC0903	Sensory transduction histidine kinase	TTATAAACTATTACAT	450	1.8							2.59222	up
CAC0912	CAC0912	Possible non-processive endoglucanase family 5, secreted; CelA homolog secreted; dockerin domain	TTGAATATGATTTCAA	1112	3.5
CAC0925	CAC0925	TPR-repeat-containing protein	ATGAAAATGTTTTAAG	8	1.6
CAC0948	CAC0948	Uncharacterized protein, DegV family	ATGTAAATGATTATTT	-53	1.6
CAC0975	CAC0975	Predicted P-loop kinase or ATPase distantly related to phosphoenolpyruvate carboxykinase	ATGATAAGGTTTTAAT	26	2.3
CAC0987	CAC0987	hypothetical protein CAC0987	ATGAAAAAAATTACAT	-155	2.5	0.34529	down
CAC1007	CAC1007	Predicted acetyltransferase	TTGAAAATGATATTAA	152	1.8
CAC1013	CAC1013	FTSA related protein, predicted ATPase of the HSP70 family	ATGAAAACTATGACAT	1682	1.9
CAC1044	CAC1044	NADH:flavin oxidoreductase, possible NADH oxidase	TTGATAACGTTATCTT	-261	5.9
CAC1058	CAC1058	Predicted membrane protein	TTGAAAACTTTTATTT	92	3
CAC1071	CAC1071	Transcriptional regulator, AcrR family	ATTTAAACTTTTACAT	-175	3.7
CAC1075	CAC1075	Beta-glucosidase family protein	TTGTAAATGTTTTCAT	-50	7.3	5.35037	up	6.96145	up	2.52792	up	14.2937	up
CAC1076	CAC1076	Hypothetical protein, CF-32 family	ATGAAAACATTTACAA	-376	6.6
CAC1078	CAC1078	Predicted phosphohydrolase, Icc family	ATGTATACTTTAACAT	353	2.6
CAC1079	CAC1079	Uncharacterized protein, related to enterotoxins of other Clostridiales	ATGTAAACGGTAGCAA	173	1.6	3.55874	up	5.29243	up			8.87425	up
CAC1084	CAC1084	Beta-glucosidase family protein	ATGTATACGATTTCTT	-102	6	13.97	up	16.1325	up	5.52628	up
CAC1089	CAC1089	HPr kinase/phosphorylase	TAGAAAATATTTTCAA	219	1.7
CAC1127	CAC1127	hypothetical protein CAC1127	TTGAAAAAGAATTCTT	392	2.2	2.13987	up	3.80365	up	5.20321	up	3.0507	up
CAC1136	CAC1136	Phage related protein, YonJ B.subtilis homolog	AAGAAAAGTATTTCAT	659	1.8	3.11915	up	3.39109	up	3.18841	up	9.34657	up
CAC1190	CAC1190	Predicted Fe-S-cluster redox enzyme, YLON B.subtilis homolog	TTGAAAATGATATAAA	821	1.7	2.36605	up	3.64987	up	4.79566	up	8.81727	up
CAC1191	CAC1191	hypothetical protein CAC1191	ATGAAAAGGCTTAAAA	130	1.5	2.3937	up	4.0789	up	2.96777	up	16.7978	up
CAC1197	CAC1197	hypothetical protein CAC1197	TTGATAACGATAATTT	152	2
recJ	CAC1198	Single-stranded-DNA-specific exonuclease (recJ)	TTTAAAACATTTTCTT	84	3			2.01725	up	2.46879	up
nrdD	CAC1209	anaerobic ribonucleoside triphosphate reductase	ATGAAAACACTAATAT	1859	1.6			2.94789	up	2.46879	up	2.46142	up
CAC1216	CAC1216	hypothetical protein CAC1216	ATGTAATAGATATCAT	389	2.6			2.9163	up	2.40315	up	3.68395	up
thrB	CAC1235	Homoserine kinase (thrB)	TAGAAAACGATAATAA	857	3.9
mreC	CAC1243	Shape-determining protein mreC	TTGTTATTGATTTCAT	58	2.2
CAC1244	CAC1244	Predicted membrane protein	AAGAAAAAGCTTTTAT	278	1.7
CAC1256	CAC1256	Ribonuclease G/E family protein	AGGAAAACGTTAAAAA	407	2.8
dacB	CAC1267	D-alanyl-D-alanine carboxypeptidase	TTGAAAACTATTATTT	899	2.3
CAC1269	CAC1269	Cation transport ATPase	ATTAAAACGATAAAAA	-125	1.9			2.19559	up	2.40315	up	25.8661	up
holA	CAC1273	DNA polymerase III subunit delta	TAGAAAATGTATACAT	47	3.2
lepA	CAC1278	GTP-binding protein LepA	TAGAAAAGGAATTCAA	1082	1.8
CAC1287	CAC1287	HIT family hydrolase	AAGAAAAAATTTACAT	316	1.7
CAC1290	CAC1290	Uncharacterized protein, homolog of YQFC B.subtilis	TTGAAATAGTTTTTAT	215	2.7							5.40481	up
sigA	CAC1300	RNA polymerase sigma factor RpoD	AAGAAATCGCTAAAAT	740	1.8
glpF	CAC1319	Glycerol uptake facilitator protein, GLPF	GAGTAAACATTTACAT	-311	3.7	32.732	up	32.084	up	12.1306	up	19.0574	up
glpK	CAC1321	glycerol kinase	ATGTAACCGATTACAC	536	2.9	34.9524	up	30.4248	up	3.10654	up	3.59878	up
araE	CAC1339	Possible sugar-proton symporter	AGGTAATCGCTTTCAT	-150	4.4	35.3215	up	43.2841	up	2.20388	up	2.6505	up
araE	CAC1339	Possible sugar-proton symporter	ATGAAAACGTTATATA	-91	4.7	35.3215	up	43.2841	up
araR	CAC1340	Arabinose operon transcriptional repressor	AGTAAAACGTTTACCA	-410	1.5
araD	CAC1341	L-ribulose-5-phosphate 4-epimerase	TGGTAAACGTTTTACT	-105	1.5	2.28869	up
xylB	CAC1344	Sugar kinase, possible xylulose kinase	TTGCAAACGATTTCTC	95	2.7	12.9857	up	12.1518	up
xylT	CAC1345	D-xylose-proton symporter	ATGAAATCGTTTAAAA	-61	5.5	71.5601	up	70.2027	up	52.9364	up	8.04519	up
CAC1353	CAC1353	Phosphotransferase system IIC component, possibly N-acetylglucosamine-specific	TTGTAAACGATGTAAA	-219	1.7	0.0692901	down	0.0680771	down	0.213772	down	0.132405	down
bioY	CAC1360	Uncharacterized protein of BioY family	AAAAAAACTTTTTCAT	403	2.4
CAC1394	CAC1394	phosphoribosylglycinamide formyltransferase	ATGTAAAAGTTATTAA	596	1.5	3.47934	up	3.46746	up	39.3122	up	8.62261	up
bglA	CAC1405	Beta-glucosidase	ATGATAACGTATTCGA	326	3	5.80907	up	2.76192	up	11.5957	up	3.04573	up
CAC1407	CAC1407	PTS system, beta-glucosides-specific IIABC component	AAGAAAACGTTAACAG	50	4.7	26.5658	up	24.3891	up	11.5957	up	47.6551	up
CAC1408	CAC1408	Phospho-beta-glucosidase	GAGAAAACTATTTCTT	782	2.4	2.8963	up	2.08656	up			2.6026	up
CAC1428	CAC1428	hypothetical protein CAC1428	ATGAAAAAGTTATAAT	-117	2.9	0.472174	down
CAC1430	CAC1430	Transcriptional regulators of sugar metabolism (deoR family)	AGGAAAACGTTAAAAT	377	3.8
CAC1434	CAC1434	Alkaline phosphatase superfamily protein	ATGAAATTGATTAAAT	79	1.9
CAC1435	CAC1435	S-adenosylmethionine-dependent methyltransferase	ATAAAAAGGTTTACAT	86	2.6
CAC1451	CAC1451	AraC-type DNA-binding domain-containing protein	AAGAAAACGTATTTTA	537	2.4							0.38636	down
CAC1454	CAC1454	Membrane associated histidine kinase-like ATPase	TTGTAAACCTTATCAT	47	5.9	3.34028	up	4.39216	up	17.474	up	8.95923	up
CAC1457	CAC1457	PTS system, fructose(mannose)-specific IIA component	TTGAAAACGTTACAA	158	3.7	13.976	up	6.50554	up	33.6083	up	12.6296	up
CAC1459	CAC1459	PTS system, fructose(mannose)-specific IIC	ATGAAAACTTTATTTA	583	1	7.63159	up	4.05013	up
CAC1462	CAC1462	Levanase/invertase	TTGAAAACGTTTTTAT	-51	9.1	5.56961	up	5.3117	up
CAC1468	CAC1468	Predicted acetyltransferase	TTGTAAAAGTTTATAT	276	3.5
CAC1516	CAC1516	Response regulator (CheY-like receiver domain and HTH DNA-binding domain)	TAGAAAAGGCTTTTAT	-62	1.7
CAC1528	CAC1528	Predicted membrane protein	ATGAAAACCATAAAAA	-29	1.7
araT	CAC1530	Sugar-proton symporter, possibly for arabinosides	TTGTAAGCGTTATCAC	1169	2.3	10.8936	up	15.2724	up	12.5974	up
CAC1555	CAC1555	Flagellin	TTTAAAACTATTACAA	813	2.5
CAC1556	CAC1556	Chitinase family protein	TTGTAATCATTTTCAA	44	4.5			2.60397	up	4.45562	up	25.8661	up
CAC1577	CAC1577	Ncharacterized conserved protein	AAGAAAAGGATTTTAT	209	2.9
CAC1625	CAC1625	Phosphoserine phosphatase family protein	ATGAAAAAGTTTTTTA	473	2
gyrB	CAC1627	DNA topoisomerase IV subunit B	TAGAATACGCTTACAG	1697	1.6
aspA	CAC1652	aspartate ammonia-lyase	TTGAAAACTTTAATAT	101	3.1							0.457294	down
aspA	CAC1653	Predicted glycosyltransferase involved in cell wall biogenesis	ATTAATACCTTTACAT	-176	1.7	0.444346	down	0.477974	down	0.107579	down	0.0725809	down
aspA	CAC1653	Predicted glycosyltransferase involved in cell wall biogenesis	ATGTAAAGGTATTAAT	-125	1.5	0.444346	down	0.477974	down			295.837	up
CAC1654	CAC1654	Zn-dependent metalloprotease, insulinase family	ATTTAAAGGATTTCAA	737	2.1
CAC1659	CAC1659	Predicted membrane protein	CTGTAAACGTTTATTT	138	3.2	9.26347	up	10.0463	up	2.30701	up
gltA	CAC1673	Large subunit of NADH-dependent glutamate synthase	ATTTAAACGATATAAA	653	1.9
CAC1684	CAC1684	TYPA/BIPA type GTPase	ATGAAATAGTTTACTT	-149	3.2							2.86175	up
sigE	CAC1695	sporulation sigma factor SigE	ATTAAATTGTTTTCAA	43	1.7
CAC1744	CAC1744	Predicted Zn-finger-like protein, possible nucleic acid binding	TTGAAAACAATATTAT	254	3
CAC1778	CAC1778	Amidase from nicotinamidase family	ATGAAAATTATTTCTT	586	1.8	2.56874	up					4.74923	up
gltT	CAC1783	Proton/sodium-glutamate symport protein	AAGTTAACTATTACAA	676	1.6
CAC1794	CAC1794	Predicted permease	TTTTAAACCATTTCTT	81	1.9
CAC1816	CAC1816	hypothetical protein CAC1816	TTGTAAACTCTTTAAT	-183	2.9
mutL	CAC1836	DNA mismatch repair protein	TAGAAAAAGCTTTTAT	203	1.6
motA	CAC1846	flagellar motor protein MotA	TTGATAACGAATTTTT	311	1.6
cmk	CAC1848	cytidylate kinase	AAGAAAACTTTTACAG	-172	2.6
CAC1850	CAC1850	Transcriptional regulators, RpiR family	TTGGAAACGATATAAA	831	2.1
CAC1888	CAC1888	Uncharacterized phage related protein	TTGAAAAAGATAGCAT	179	2.5	3.75812	up	7.14508	up	3.65894	up
CAC1950	CAC1950	hypothetical protein CAC1950	ATGTAAGCGATATAAT	167	2.2
CAC1970	CAC1970	hypothetical protein CAC1970	ATGAAAATTATTTCTT	116	1.8
CAC2007	CAC2007	Predicted glycosyltransferase	ATGATAACGTAAAAAT	821	1.8	3.29684	up	5.00746	up	5.65941	up
CAC2010	CAC2010	Predicted Fe-S oxidoreductase	ATGATAATGTTATTAT	146	1.2	3.73028	up	5.64273	up	3.22061	up	60.0494	up
CAC2010	CAC2010	Predicted Fe-S oxidoreductase	ATGATAATGTTATTAT	146	1.2	3.73028	up	5.64273	up	6.03464	up	47.2823	up
fadB	CAC2012	Enoyl-CoA hydratase	ATGATAACATTATCAT	82	4.1	4.20013	up	5.53746	up	14.6105	up	36.1934	up
moeA	CAC2021	Molybdopterin biosynthesis enzyme, MoeA (short form)	ATGTAAATGTTTGCAA	527	3.9	19.1264	up	14.829	up	11.4348	up	36.1934	up
CAC2025	CAC2025	hypothetical protein CAC2025	ATGAATTCGTTTTAAA	53	3.3	2.883	up	2.68866	up	2.50019	up	5.80887	up
CAC2043	CAC2043	hypothetical protein CAC2043	TATAAAACCTTTTCTT	124	1.8
CAC2047	CAC2047	Conjugative transfer gene TrsE homolog, ATPase	AAGATAACGATTTTTT	38	3
CAC2052	CAC2052	DNA-dependent RNA polymerase sigma subunit	AAGTAAAAGATTTAAT	20	2
CAC2072	CAC2072	Stage IV sporulation protein B, SpoIVB	GTGAAAAAGTTAACAA	434	2.4
divIB	CAC2125	Cell division septal protein divIB/FtsQ	GAGAAAACTATTTTAT	353	1.6
CAC2136	CAC2136	hypothetical protein CAC2136	AAGAAATCGATTTTTT	201	3.4
CAC2188	CAC2188	Protein containing a domain related to multimeric flavodoxin WrbA family	ATGAATATGTTTACAT	812	4.6	2.05702	up	2.19511	up	10.4936	up	49.6792	up
CAC2226	CAC2226	Enzyme of ILVE/PABC family (branched-chain amino acid aminotransferase/4-amino-4-deoxychorismate lyase)	ATGAATATGATTATAT	347	1.2	2.3801	up	2.99512	up	3.51177	up	147.389	up
CAC2227	CAC2227	Phosphoserine phosphatase family enzyme	ATGAAAACGGTATATT	410	1.2	2.15365	up	2.21756	up	4.18134	up
CAC2252	CAC2252	Alpha-glucosidase fused to unknown alpha-amylase C-terminal. domain	GTGAAATCGATTGCAA	-84	3.7	16.9795	up	28.3597	up	4.18134	up	3.45177	up
CAC2252	CAC2252	Alpha-glucosidase fused to unknown alpha-amylase C-terminal. domain	ATGAAAACGATATCTA	121	6.8	16.9795	up	28.3597	up	3.48796	up	30.9027	up
CAC2258	CAC2258	hypothetical protein CAC2258	GTGTAAACCTTTTAAA	134	2	2.52983	up	4.31842	up	22.2217	up	2.11201	up
addB	CAC2263	ATP-dependent exonuclease synthesis protein AddB (superfamily I helicase)	ATGAAAACAATTATTT	-70	2.4
spoT	CAC2274	RelA/SpoT protein, (p)ppGpp synthetase/pyrophosphohydrolase	ATTAAAACGATATAAT	1569	3.4
CAC2276	CAC2276	Protein related to N-terminal domain of SS-DNA-specific exonuclease RecJ	ATGTAAATGATAAAAT	263	1.6
CAC2298	CAC2298	Predicted nucleotidyltransferase	TGGAAAACGATATATT	2	1.8
CAC2309	CAC2309	DNA modification methyltransferase	TTGTAAAAGCTATCAA	1089	2.4					0.494728	down
CAC2336	CAC2336	TPR repeats containing protein	ATGAAATTGTTTTAAA	1034	2.2
CAC2346	CAC2346	Glycosyltransferase	AAGAATACGTTATCTT	426	4.3							3.33098	up
CAC2354	CAC2354	Nifs family aminotransferase	TAGAAATGGATATCAT	987	1.8
CAC2368	CAC2368	hypothetical protein CAC2368	ATGAAATTGATTTTAA	284	1.7
sspA	CAC2372	Small acid-soluble spore protein	TAAAAAACGTTATTAT	-72	1.6
CAC2385	CAC2385	hypothetical protein CAC2385	TTGAAAACAATTTTAT	107	4.6
CAC2397	CAC2397	hypothetical protein CAC2397	AGGAAAACGAATTTAT	440	2.8
CAC2419	CAC2419	Methyl-accepting chemotaxis protein	TATTAAACTATTTCAT	-118	2.1
CAC2420	CAC2420	Methyl-accepting chemotaxis protein	ATGTAAACAATATAAT	425	2.4	2.22168	up	2.18452	up	3.40751	up	4.83459	up
CAC2427	CAC2427	hypothetical protein CAC2427	TAGAAATCGAATACGT	65	1.7
CAC2431	CAC2431	Alkaline phosphatase superfamily enzyme	ATGAAAACTTTTAAAC	1204	1.7
CAC2436	CAC2436	hypothetical protein CAC2436	ATGATATGGATTTCAT	997	2.5
CAC2455	CAC2455	Hypothetical protein, CF-13 family	TAGAAAACTTTTTCGA	389	2.9					0.49425	down	0.441676	down
CAC2468	CAC2468	Predicted acetyltransferase	TTGTAAAAATTTTCAA	-102	2
CAC2477	CAC2477	hypothetical protein CAC2477	TTTTAAACTATTTCTT	779	1.7							0.460633	down
CAC2478	CAC2478	Predicted conserved membrane protein, possible homolog of CAAX-like membrane endopeptidase	TAGAAAATGCTTTTAT	-72	2.1
CAC2479	CAC2479	hypothetical protein CAC2479	TTTTAATCTTTTACAT	126	1.6							2.28876	up
CAC2495	CAC2495	Predicted transcriptional regulator	TTGAAAATGTCTTCAT	167	2.7
CAC2497	CAC2497	Hypothetical secreted protein	ATGTTATCGATTATAA	-270	2
CAC2506	CAC2506	SpoIID-like domain containing protein; peptidoglycan-binding domain	TTCAAAACGCTTTAAT	2690	1.9
CAC2514	CAC2514	Beta galactosidase	ATGAAAACGTTTTATA	947	6.3	38.8658	up	46.2561	up	2.2666	up	16.9199	up
CAC2514	CAC2514	Beta galactosidase	ATTAAAAGGAATTCAT	156	1	38.8658	up	46.2561	up
CAC2518	CAC2518	Extracellular neutral metalloprotease, NPRE (fragment or C-term. domain)	GTGTAAACGTTTCTTT	-148	1.3	0.393913	down	0.36881	down	0.457658	down
CAC2520	CAC2520	Multimeric flavodoxin (WrbA) domain containing protein	ATTAAAAGGTTTTTAT	-151	1.6					0.322889	down	0.494656	down
CAC2532	CAC2532	Protein containing ChW-repeats	ATGAATAAGTTTTAAT	-40	1.8
CAC2534	CAC2534	HD_GYP hydrolase domain fused to HD hydrolase domain	AAGAAAACGTTGTCTT	-190	3.7	0.320225	down	0.444333	down	0.418139	down	0.203673	down
CAC2547	CAC2547	Possible membrane-associated methyl-accepting chemotaxis protein fused to HAMP domain	AAGTAAACGATAATAT	-124	4.4					3.09733	up	19.3297	up
CAC2567	CAC2567	Superoxide dismutase (Fe/Mn family)	TAGTAAAACATTTCAT	-50	1.2					2.10369	up	11.0169	up
ganA	CAC2570	Predicted arabinogalactan endo-1,4-beta-galactosidase	TAGAAAACGATTTCTT	-56	7.9	5.77338	up	6.77019	up
CAC2574	CAC2574	Predicted S-adenosylmethionine-dependent methyltransferase	AAGAAAATGATTATAT	242	2.6
CAC2601	CAC2601	S-adenosylmethionine decarboxylase	ATGTAAATGTTTACCA	632	2.2	2.2277	up
xylA	CAC2610	xylose isomerase	ATGAAAACGATTCTAG	617	1.4	35.5849	up	49.0222	up	11.866	up	7.64288	up
xylB	CAC2612	Xylulose kinase	ATGAAAAAGTTTACAA	-104	5.9	26.9032	up	30.327	up	11.866	up	4.24879	up
glcK	CAC2613	Glucokinase	ATTAAAACGGTTACTT	634	1.8	2.63433	up	2.69619	up	7.75888	up	21.998	up
CAC2636	CAC2636	GTPase EngB	TTGTTAATTTTTTCAT	182	1.1
lonA	CAC2637	ATP-dependent Lon protease	TGGAAAACGTTTTAAC	572	2.7
lonB	CAC2638	Lon-like ATP-dependent protease	ATGTAATCAATTTAAT	905	2.1
carA	CAC2645	carbamoyl phosphate synthase small subunit	TTGAAAATGTTAAAAA	689	1.8	3.58354	up
sipS	CAC2646	Signal peptidase I	TTGAAAACTTTATAAT	-46	3.5
CAC2647	CAC2647	Diverged arginase family hydrolase	AAGAAAATGATTGCAA	275	2.5							4.19004	up
glnA	CAC2658	Glutamine synthetase type III	ATGAAAAAATTTACAA	-202	2.1
glnA	CAC2658	Glutamine synthetase type III	TAGTAAACGTTTTCTT	-157	8
ligA	CAC2673	NAD-dependent DNA ligase LigA	TTTAAAACAATTTCAA	204	3.1
CAC2674	CAC2674	ATP-dependent superfamily I DNA helicase, PCRA	ATGAAAATGATTTATA	-185	1.7
CAC2689	CAC2689	Uncharacterized protein, YJCM B.subtilis ortholog	ATGAAAACGTATATAA	-148	5
CAC2745	CAC2745	Membrane associated methyl-accepting chemotaxis protein	ATGAAATGGATTTTAT	1208	2.3
CAC2749	CAC2749	phosphodiesterase	TTGAAAATGATTTATT	479	2.5
CAC2765	CAC2765	Similar to uncharacterized domain of sensory transducer protein	ATGTTAATGATATCAA	185	1.7
CAC2766	CAC2766	Thiamine biosynthesis lipoprotein ApbE	TTGAAAAAGATAATAT	677	1.7
CAC2774	CAC2774	Methyl-accepting chemotaxis protein with HAMP domain	TTGTTAACGTTATCTG	-49	1.6	12.2414	up	15.1566	up	2.39103	up	17.1355	up
CAC2803	CAC2803	Membrane associated methyl-accepting chemotaxis protein	AAGTAAACTATTTAAA	104	1.7
CAC2809	CAC2809	Predicted HD superfamily hydrolase	ATGATAAAGATTATAT	-61	1.1	12.3216	up	13.6256	up	15.0375	up
CAC2810	CAC2810	Possible glucoamylase (diverged), 15 family	ATGATAACGGTTACAA	1340	3.4	11.7495	up	23.7402	up	15.0375	up
murE	CAC2819	UDP-N-acetylmuramyl tripeptide synthase, MURE	TAGATTACGATTTAAT	29	1.7
CAC2825	CAC2825	hypothetical protein CAC2825	ATGAAAATGATAATAT	281	2.4
CAC2828	CAC2828	Nudix (MutT) family hydrolase/pyrophosphatase	AAGAAAACGATTATAT	-70	6.6	2.7693	up	2.30545	up	3.33865	up	2.46348	up
gntP	CAC2835	Gluconate permease, gntP	AAGAAAACGTTACCGT	-32	2.4	93.8745	up	143.571	up	2.74705	up	2.29555	up
CAC2847	CAC2847	Ribosome-associated protein Y (PSrp-1)	AAGAAAAGGTTTAAAA	-198	1.8
CAC2847	CAC2847	Ribosome-associated protein Y (PSrp-1)	TTGAAAAAGTTAAAAT	-102	2.2
CAC2851	CAC2851	GntR/FadR-family transcriptional regulator fused to conserved membrane protein (YHCF B.subtilis homolog)	ATGAAATCGATTATAA	-61	5	2.49189	up	2.66841	up	6.60735	up	2.29555	up
CAC2855	CAC2855	Predicted membrane protein	TTGAAATCATTTGCAA	230	2.6
metK	CAC2856	S-adenosylmethionine synthetase	TTGAAAAAGATTTAAT	620	3.8
CAC2873	CAC2873	acetyl-CoA acetyltransferase	GAGAAAACGTATAAAT	-98	2.5
prfA	CAC2884	peptide chain release factor 1	AAGAAATTGTATTCAT	476	2
rho	CAC2889	transcription termination factor Rho	TTGTAAATGTAATCAA	1421	2
CAC2891	CAC2891	Fusion of alpha-glucosidase (family 31 glycosyl hydrolase) and glycosidase (TreA/MalS family)	GGGAAAACGATTGCAT	-73	3.5	3.45626	up	6.93851	up	6.11121	up	2.27177	up
CAC2891	CAC2891	Fusion of alpha-glucosidase (family 31 glycosyl hydrolase) and glycosidase (TreA/MalS family)	GTGAAAACGTTTAATA	-123	3.8	3.45626	up	6.93851	up	2.3263	up	14.0365	up
spoIIR	CAC2899	LysM repeats domain containing membrane protein	AAGAAAATGTTTTTTT	-229	2.1					2.7874	up	3.89628	up
panC	CAC2915	Pantoate--beta-alanine ligase	AAGAAAACGATAAAGT	137	2					2.7874	up	32.7548	up
CAC2949	CAC2949	Predicted permease	AAGTAATCTTTTACTT	108	1.9
CAC2956	CAC2956	PTS system enzyme IIC component (galactitol/fructose specific)	TTGTAAATGTTATAAT	332	2.7	6.76813	up	7.28458	up	5.34421	up	2.75739	up
CAC2956	CAC2956	PTS system enzyme IIC component (galactitol/fructose specific)	ATGTATACGTTATTTT	298	2.4	6.76813	up	7.28458	up
CAC2958	CAC2958	PTS system enzyme IIBC component (galactitol/fructose specific)	TAGTAATCGCTTACGT	-315	2.6	4.62218	up	5.66362	up	9.12332	up	2.066	up
CAC2958	CAC2958	PTS system enzyme IIBC component (galactitol/fructose specific)	ATGTAAACGAAATCAT	-89	6.3	4.62218	up	5.66362	up	7.72167	up
galK	CAC2959	galactokinase	ATGATTTCGTTTACAT	-387	4.1	13.1984	up	9.7071	up	49.3169	up	296.154	up
galK	CAC2959	galactokinase	ATGAAAATGTTTTCTT	56	6.2	13.1984	up	9.7071	up	2.92544	up	296.154	up
galK	CAC2959	galactokinase	TAGTAATCGATTACTA	-40	3.8	13.1984	up	9.7071	up	2.33432	up
lacR	CAC2966	Lactose phosphotransferase system repressor lacR	ATGTAAACGAAAACAA	-134	4.8			2.04012	up	40.8633	up	11.0105	up
lacR	CAC2966	Lactose phosphotransferase system repressor lacR	TAGAAAACGATAACTA	-77	4.8			2.04012	up	40.8633	up	5.00095	up
CAC2981	CAC2981	Mannose-1-phosphate guanyltransferase (pyrophosphorylase domain and phosphomannomutase domain)	ATGTAAACGTTAATAT	-124	6.4	2.17756	up	2.27733	up	2.82674	up	10.0956	up
CAC3011	CAC3011	Predicted membrane protein	ATTTAAACGTATACTT	93	3
CAC3013	CAC3013	hypothetical protein CAC3013	ATGAAAATGAATTCTA	238	1.9
CAC3027	CAC3027	Predicted phosphohydrolase	TAGAAAACCATTAAAA	-141	1.8
ccpA	CAC3037	Catabolite control protein, LacI family transcriptional regulator	AAGAAAAAGATTACAT	311	4.9	2.01535	up
CAC3069	CAC3069	Predicted glycosyltransferase	TTGAAAATGATTTTTT	287	2.7					0.323134	down	0.318558	down
CAC3086	CAC3086	Protein containing cell adhesion domain	ATGTAAAAGATTCCAA	782	1.7	2.1479	up	2.36794	up	2.82674	up
CAC3155	CAC3155	Uncharacterized conserved protein, THY1 family	TTGAAAACTTTTATAA	593	3.8
leuB	CAC3171	Isopropylmalate dehydrogenase	TAGAAAAAGTTTTAAA	968	2.1
CAC3175	CAC3175	hypothetical protein CAC3175	TTGAAAACAATATTAT	-109	3			0.470674	down			12.9413	up
CAC3185	CAC3185	Membrane-associated protein containing a homolog of PilT-like ATPase N-terminal domain, YACL B.subtilis ortholog	TTGTAAACATTATAAT	383	2.9
lysS	CAC3197	lysyl-tRNA synthetase	TTGAAAAAGTTTACGA	770	3
CAC3212	CAC3212	Fusion of Uroporphyrinogen-III methylase related protein and MAZG family protein, YABN B.subtilis ortholog	TATTAAACGTTTTTAT	1335	3.8
CAC3220	CAC3220	Response regulator (CheY-like receiver domain and HTH-type DNA-binding domain)	ATGAAAAAGATATCAA	449	4.2
gcaD	CAC3222	UDP-N-acetylglucosamine pyrophosphorylase	TAGATAACGTATTTAA	-18	1.7
CAC3241	CAC3241	Uncharacterized conserved membrane protein, YYAD B.subtilis ortholog	TTTAAAACGATATTAA	31	2.5
CAC3245	CAC3245	Subtilisin like protease (two fused domains)	ATGTAAATGTTATCGA	2519	2
CAC3247	CAC3247	Predicted transcriptional regulator, lacI/xre family	AAGATAAGGTTTTCTT	455	2
ada	CAC3261	Methylated DNA-protein cysteine methyltransferase	AAGGAAACAATTTCAT	177	2.5
CAC3272	CAC3272	Possible surface protein, responsible for cell interaction; contains cell adhesion domain and ChW-repeats	CTGTAAACGCATACAA	71	2.2	4.33025	up	3.06832	up	7.08029	up	69.8693	up
CAC3295	CAC3295	Probable cation efflux pump (multidrug resistance protein)	ATGAAAACATTAAAAT	-154	3
gerKC	CAC3302	Spore germination protein GerKC, membrane protein	ATGTAAATGTTAAAAT	1082	2.3
CAC3355	CAC3355	Polyketide synthase pksE (short-chain alcohol dehydrogenase,acyl-carrier-protein S-malonyltransferase,3-oxoacyl-(acyl-carrier-protein) synthase I domains)	TTGAAAAAGTATTTAT	3773	2
CAC3358	CAC3358	Site-specific DNA methylase dam	TTGAAAATGATTAATT	268	2							2.65954	up
CAC3359	CAC3359	Nitroreductase family protein fused to ferredoxin domain	AAGTAAACAATTTTAA	-124	1.8
CAC3379	CAC3379	Uncharacterized protein, YQFW B.subtilis homolog	TAGAAAACCATTAAAT	483	2.8
CAC3390	CAC3390	Response regulator (CheY-like receiver domain containing)	TAGAAAACGATCTTAT	878	3.1
CAC3399	CAC3399	Predicted transcriptional regulator	AGGTAAACGCTTGCTT	255	2
CAC3411	CAC3411	Homolog of plant auxin-responsive GH3-like protein	TAGAAAAAGAATTCAA	818	1.7
CAC3418	CAC3418	Transcriptional regulator, MarR/EmrR family	ATGAAAAAGATAGCAA	415	1.7
CAC3419	CAC3419	S-adenosylmethionine-dependent methyltransferase	TTGTAAAATATTACAT	-110	1.8
glvC	CAC3425	PTS system, (possibly glucose-specific) IIBC component	CATTAATCGTTTACAT	260	1	24.9708	up	24.9756	up	7.08029	up	69.8693	up
glvC	CAC3425	PTS system, (possibly glucose-specific) IIBC component	AAGTAAACATTTTCAC	-92	3.1	24.9708	up	24.9756	up	4.68361	up	10.9997	up
glvG	CAC3426	6-phospho-alpha-glucosidase	ATGAAAAAGTATTCAA	1	3.8	5.37164	up	4.70412	up	4.68361	up
CAC3427	CAC3427	PTS system, (possibly glucose-specific) IIA component	AGGAAAACTTTTAAAT	63	1.7	2.11966	up
CAC3434	CAC3434	hypothetical protein CAC3434	TTTAAAAGGATATCAT	642	1.9
CAC3441	CAC3441	DNA/RNA helicase, SNF2	AAGAAAACAATTTTTT	1256	1.6
CAC3451	CAC3451	Sugar/Na+(H+) simporter	ATGTAAATAATTACAA	-35	1.4	52.8919	up	113.687	up	3.02833	up	52.4013	up
CAC3451	CAC3451	Sugar/Na+(H+) simporter	TTGAAAAAGTTTGTAT	-69	2.2	52.8919	up	113.687	up	3.02833	up	17.9028	up
CAC3465	CAC3465	Amidase from nicotinamidase family	TTGAAAACATTAAAAA	80	2
CAC3498	CAC3498	Fructoselysine kinase	ATGAAAACGATTTTGA	329	4.8	27.37	up	19.6965	up	3.02833	up	2.83085	up
CAC3500	CAC3500	anaerobic C4-dicarboxylate transporter	TTGAAAACGATTGTAT	-261	5.9	13.6135	up	28.4122	up	2.29011	up	2.43319	up
CAC3502	CAC3502	Transcriptional regulator, fadR family	ATGAAAAAGTTTTAGT	377	1.9
CAC3535	CAC3535	Type II restriction enzyme, methylase subunit	TTGAAAATGATTTTTA	2735	1.7
CAC3545	CAC3545	Methyl-accepting chemotaxis protein	AAAAAAACGTATACAA	208	1.9							2.34668	up
CAC3546	CAC3546	Highly conserved protein containing a domain related to cellulase catalitic domain and a thioredoxin domain	TAGAAAAAGCTATCAA	1475	1.7
CAC3554	CAC3554	Siderophore/Surfactin synthetase related protein	TAGAAAACGCATTTAT	1085	3.3
CAC3558	CAC3558	Probable S-layer protein	GTGTAAACTTTAACAA	-46	2.5	0.408777	down
aspC	CAC3564	aspartyl-tRNA synthetase	ATTAAAACATTATCAA	250	2.2
CAC3585	CAC3585	ABC-type transporter, ATPase component	ATGAAATGGTATTCAT	-124	2.9	0.43897	down
CAC3588	CAC3588	DNA replication protein DnaC	AAGAAAATGCTTATAT	835	1.6
ilvD	CAC3604	Dihydroxyacid dehydratase	TTAGAAACGTTTTCAT	-141	3.8	12.4644	up	6.06449	up
gntP	CAC3605	High affinity gluconate/L-idonate permease	AAGTAAACGGATTCAT	62	2.7	10.3037	up	4.80718	up	2.71149	up	18.5891	up
CAC3612	CAC3612	hypothetical protein CAC3612	TAGAAAACGTTTTTTC	-168	2.8
CAC3622	CAC3622	Possible subunit of benzoyl-CoA reductase/2-hydroxyglutaryl-CoA dehydratase	AAGAAAACATTTTAAT	-168	3.9	6.21511	up
CAC3625	CAC3625	Fe-S oxidoreductase of MoaA family	TAGAAAACTTTTTAAA	323	2.8	5.61198	up
CAC3648	CAC3648	Acetyltransferase (with duplicated domains), possibly RIMI-like protein	TGGAAAACATTTTCAT	-341	4.9							0.413108	down
spoVT	CAC3649	Possible stage V sporulation protein T, transcriptional regulator AbrB homolog	ATGAAAATGTTTTCCA	-257	3.3	0.388904	down
CAC3663	CAC3663	Response regulator (CheY-like receiver domain and HTH-type DNA-binding domain)	TTGAAAACGTAAATAA	-150	3.2
CAC3669	CAC3669	Transcriptional regulator, MarR/EmrR family	ATGTATATGTTTTCAT	-69	4.6	0.355806	down	0.359509	down	0.418139	down
amyD	CAC3671	ABC-type sugar transport system, permease component	ATGATAACGATTTCTC	206	3.8	158.28	up	163.386	up	2.39757	up	60.9447	up
msmE	CAC3672	ABC-type sugar transport system, periplasmic sugar-binding component	ATGTAAACGATTTAAT	-45	7.8	98.7179	up	71.2483	up	7.00429	up	98.6785	up
kdpA/atkA	CAC3682	potassium-transporting ATPase subunit A	TTGAAAACATTATCAT	-332	6.4	0.387832	down	0.338937	down			126.525	up
CAC3683	CAC3683	Penicillin-binding protein 2 (serine-type D-Ala-D-Ala carboxypeptidase)	ATGATAATGTTTTCAA	-308	4.6
CAC3688	CAC3688	Membrane-associated methyl-accepting chemotaxis protein with HAMP domain	GTGAAAACGTTGACAA	-127	3.3	0.276212	down	0.324575	down			4.502	up
CAP0001	CAP0001	oxidoreductase	ATGATAATGATTATAT	674	1.6
CAP0002	CAP0002	ChW repeat-/cell adhesion domain-containing transglutaminase-like protease	ATGAATACGTTTTATT	-167	4.5							5.24663	up
CAP0003	CAP0003	ChW repeat-/cell adhesion domain-containing transglutaminase-like protease	AAGAAAACGATATAAT	-48	5.4
CAP0004	CAP0004	cysteine protease	TTGAAATTGATTTTAT	1	2.5
CAP0028	CAP0028	TetR family transcriptional regulator	TTGTAAACTATAAAAT	-82	1.7
CAP0042	CAP0042	hypothetical protein	ATGTTTACGATTTTAA	-140	1.8
CAP0047	CAP0047	sulphohydrolase/glycosulfatase, Zn-dependent hydrolase	ATTTAAACATATACAT	-251	1	2.55417	up	2.90394	up	7.00429	up	3.36655	up
CAP0047	CAP0047	sulphohydrolase/glycosulfatase, Zn-dependent hydrolase	TTGTAAACGTTCCAT	284	1.1	2.55417	up	2.90394	up	4.18723	up	321.921	up
CAP0054	CAP0054	xylanase/chitin deacetylase family protein	ATGTAAACACATTCAT	-56	3.2	3.11526	up	6.53709	up	2.28329	up	2.63774	up
CAP0054	CAP0054	xylanase/chitin deacetylase family protein	TTGAATACCTTTTCAA	-110	4.4	3.11526	up	6.53709	up	14.9204	up	9.84204	up
CAP0055	CAP0055	similar to CAAX-like membrane endopeptidase	TTGAAAAGGTATTCAA	-254	3.8
pell	CAP0056	pectate lyase	ATGTTAACGTTAACAT	-44	6.6
CAP0065	CAP0065	secreted metalloprotease [NP_149229.1;CAP0065;CAP0065;1116070;15004769;NP_149229.1;NP_149229]	TAGAAAACTTTTTTAA	578	3
ptna	CAP0066	mannose-specific phosphotransferase system component IIAB [NP_149230.1;ptna;ptna;CAP0066;1116071;15004770;NP_149230.1;NP_149230]	ATGAAAACGTATTAAT	-321	6.4	32.7881	up	60.0381	up	14.9204	up	9.84204	up
CAP0076	CAP0076	penicillin binding protein 1A	AATAAAACGTTTATTT	33	2.2
xerC	CAP0080	site-specific tyrosine recombinase XerC	TTGATAATGATTTTAT	170	2.1
lipg	CAP0097	carboxyl esterase, a/b hydrolase	GGGAAAACGATTTCAT	-287	6.1
amyA	CAP0098	alpha-amylase	AAGAAAAAGCTTACTT	21	2	235.534	up	410.69	up	5.94336	up	11.3871	up
amyA	CAP0098	alpha-amylase	AAGTAATCGTTTTCAA	87	7	235.534	up	410.69	up	8.49833	up	11.3871	up
muts	CAP0099	DNA mismatch repair protein, MUTS fragment	AAGAAAACGAATTGAT	459	2
CAP0112	CAP0112	hypothetical protein	ATGTAAAATATTACAT	-69	1.9							0.484797	down
xynD	CAP0115	endo-1,4-beta-xylanase	GTGTAATCGATTTTAA	800	3.1	5.96598	up	4.72437	up	2.45213	up	9.06929	up
CAP0123	CAP0123	hypothetical protein	TTTAAAACGATTAATA	12	1.6
CAP0129	CAP0129	glycogen-binding regulatory subunit of S/T protein phosphatase I	TTGAAAATGATTTTGT	-109	1.7	0.193976	down	0.20061	down			4.502	up
CAP0129	CAP0129	glycogen-binding regulatory subunit of S/T protein phosphatase I	ATGTACACCTTTACAT	-150	1.9	0.193976	down	0.20061	down			12.9413	up
CAP0134	CAP0134	hypothetical protein	ATGAAAACTTTAATAA	608	2.2
CAP0160	CAP0160	cell-adhesion domain-containing protein	AAGAAAATGTTTTCAA	-170	5.6	2.47629	up	3.5266	up	2.21907	up	9.06929	up
CAP0161	CAP0161	TPR repeat-containing protein	ATGTAAACGTTTCTT	-123	3
CAP0161	CAP0161	TPR repeat-containing protein	TTGAAAACATTTTCTT	-170	6.2
CAP0178	CAP0178	MerR family transcriptional regulator	ATGAAAAAGATTTAAA	122	3
